# Supplementary material for: Chromosomal-level reference genome assembly of the North American wolverine (Gulo gulo luscus): a resource for conservation genomics
Source: G3 (Bethesda). 2022 Jun 8;12(8):jkac138. doi: 10.1093/g3journal/jkac138 (PMC9339297; doi:10.1093/g3journal/jkac138)
Supplement: jkac138_Table_S1 [file jkac138_table_s1.xlsx]

## Sheet: microsatellite
Microsatellite	Species	GenBank	F Primer (+)	R Primer (-)	Repeat Motif	Size Range	No Alleles	Reference	Wolverine F Primer	Wolverine F Primer Single-base Differences from Reference	Wolverine R Primer	Wolverine R Primer Single-base Differences from Reference	Wolverine Contig	Coordinates of PCR product	Length of PCR product	Sequence of PCR product	PCR product Sequence Identity compared to microsatellite	Remarks	Suitable for Use Wolverine
Ggu 101B	Gulo gulo gulo	AF014840	GCATTTATTACCTATTTggAg	ggTgTAgAATTgTATTTAAgTg	(CA)22	not reported	not reported	Duffy et al. 1998	GCATTTATTACCTATTTGGAG	0	GGTGTAGAATTGTATTTAAGTG	0	WOV01_AAE20220223_F8-ctg00050	222864-222995	132	GCATTTATTACCTATTTGGAGAAGATGTGTGTGTGTGTGTGTGTGTGTGTGAGTAGTGATACCTATTTCCATTTCTGATAGAGGTATAAAATTTCCTTTAAGCATGTATTCACTTAAATACAATTCTACACC	87.3		yes
Gg192	Gulo gulo gulo	AF247749	GAGCCAATTCCTTATATCTC	CCCTTTTTCATAACCAGAGT	(CA)16	186	3	Walker et al. 2001	GAGCCAATTCCTTATATCTC	0	CCCTTTTTCATAACCAGAGT	0	WOV01_AAE20220223_F8-ctg00110	1029606-1029427	180	GAGCCAATTCCTTATATCTCTCTTTCTGTCTCCTCCCCCCCATCTCTGTCCCACCCCATCTCTTGTTCTCTCTCTCTCTCTCTCCATGTATATATGTATACACACACACACACACACACACACACACACACATGTTTTATTAGTTCTGTTTCTCTCAAGAACTCTGGTTATGAAAAAGGG	91.9		yes
Ggu 238	Gulo gulo gulo	AF014843	TTTgAgAACTgCTgATTTgg	ACATATATAggATgAATTTACTC	(CA)19	not reported	not reported	Duffy et al. 1998	TTTGAGAACTGCTGATTTGG	0	ACATATATAGGATGGAAATTTTACTC	3	WOV01_AAE20220223_F8-ctg00012	49306228-49306088	141	TTTGAGAACTGCTGATTTGGGATCAGACTGATGCCCATAAAAGTGAAATTAAGTTAAATTTACTTTCTACTGAAACACACACACACACACACACACACACACACAAGAATTAGATGAGTAAAATTTCCATCCTATATATGT	93.2		yes
Gg473	Gulo gulo gulo	AF247760	GGAAAACCTAAATTGTTTAG	CTTCCACAAGTCATTTAGTA	(CA)14	138	2	Walker et al. 2001	GGAAAACCTAAATCGTTTAG	1	CTTCCACAAGTCATTTAGTA	0	WOV01_AAE20220223_F8-ctg00005	23025167-23025312	146	GGAAAACCTAAATCGTTTAGATTTTCAAAGGTTTTTTCCTCTTTAAAAGTGTCACTCTTCATGTATATGTGTGTGTGTGTGTGTGTGTGTGTGTGTGTGTGTGTCCTGTTCTCATTTATTTTTAGATACTAAATGACTTGTGGAAG	93.8		yes
Ggu 234	Gulo gulo gulo	AF014842	TTACTTAgAggATgATAACTTg	gAACTCATAggACTgATAgC	(CA)15	not reported	not reported	Duffy et al. 1998	TTACTTAGAGGATGATAACTTG	0	GAACTCATAGGACTGATAGC	0	WOV01_AAE20220223_F8-ctg00003	6110120-6110213	94	TTACTTAGAGGATGATAACTTGATTTTGTGTGTGTGTGTGTGTGTGTGTGTGTGTGTGTGGCATTAGGAGATAAGCTATCAGTCCTATGAGTTC	95.7		yes
Ggu 216	Gulo gulo gulo	AF014841	CAAAgACACATCTAATTCAAg	TTCCCTTCCATTCTgCTC	(GT)22	not reported	not reported	Duffy et al. 1998	CAAAGACACATCTAATTCAAG	0	TTCCCTTCCATTCTGCTC	0	WOV01_AAE20220223_F8-ctg00034	16829927-16829752	176	CAAAGACACATCTAATTCAAGGCATCTTATGGGAGAGAGAAAAAGAGAGAAAGACAAAGAAGGAAGGCACACGTGCATATATGTGCACAACAGAAAGAGGATGCCAACATGTGGAAGTGTGTGTGTGTGTGTGTGTGTGTGTGTGTGTGTGTGTGTTAGAGCAGAATGGAAGGGAA	96.1		yes
Gg25	Gulo gulo gulo	AF247750	GGCTGAGTAATATTCCATCA	GCACCTTCTTAAAGAGCTAT	(CA)16	165	4	Walker et al. 2001	GGCTGAGTAATATTCCATCA	0	GCAGGTTCTTAAAGAGCTAT	2	WOV01_AAE20220223_F8-ctg00023	1560060-1559898	163	GGCTGAGTAATATTCCATCACACACACACACACACACACACACACACACCACATTTATTTTATCCATTTGTCTGTTGATGGACACTTGTGTTGTTTCCACCTTTTGTTATTGTGAATAATGCTGCTATGAACATGGAAAACAGATAGCTCTTTAAGAACCTGC	96.4		yes
Gg471	Gulo gulo gulo	AF247755	CCAGAATTTAAAATCACATA	AATTTCTCTGTCTTATATGC	(CA)14	115	3	Walker et al. 2001	CCAGAATTTAAAATCACATA	0	AATTTCTCTGTCTTATATGC	0	WOV01_AAE20220223_F8-ctg00094	2058957-2058847	111	CCAGAATTTAAAATCACATAGTTTTGTTGACTATTTGTGTATAAATTGCGTGGTGTGTGTGTGTGTGTGTGTGTGTATCTCAAAGCCACTTGCATATAAGACAGAGAAATT	96.5		yes
Gg42	Gulo gulo gulo	AF247754	GATCCTCACAGTGCCACACA	GAGCCAGTACAAGTGAAGACC	(CA)16	200	3	Walker et al. 2001	GATCCTCACAGTGCCACACA	0	GAGCCAGTACAAGTGAAGACC	0	WOV01_AAE20220223_F8-ctg00013	33131665-33131460	206	GATCCTCACAGTGCCACACACACACACACACACACACACACACACACACACACTGAGAATATGAGAGAGAGAGAGAGAGGTTTGCCAAGGACAGCACCACACACAGGGAGACTGACTTCGCCTACCTGAAGTGGGGTCACCATCGAAAGGAGATTTGCCTTAAGTCAGTGGAACTTAGGGTCCAGGGTCTTCACTTGTACTGGCTC	97.1		yes
Gg454	Gulo gulo gulo	AF247757	CTTCTTACATAGTCAATGTTTTG	TGCCATTTTCTCCAGAA	(CA)20	137	5	Walker et al. 2001	CTTCTTACATAGTCAATGTTTTG	0	TGCCATTTTCTCCAGAA	0	WOV01_AAE20220223_F8-ctg00044	8956752-8956884	133	CTTCTTACATAGTCAATGTTTTGCAGTGTGTGTGTGTGTGTGTGTGTGTGTGTGTGTGTGTGACCAAATCCACACATTCCGAGTTGACACCCTTGTGGCTAGCCCTGTGAGAGGGGTTCTGGAGAAAATGGCA	97.1		yes
Gg10	Gulo gulo gulo	AF247747	TTGCAAAACTACAGGACATT	CCTGGTACAGGTTTTATATCAG	(CA)22	176	5	Walker et al. 2001	TTGCAAAACTACAGGAGATT	1	CCTGGTACAGGGTTTTATATCAG	1	WOV01_AAE20220223_F8-ctg00012	10364337-10364511	175	TTGCAAAACTACAGGAGATTCTAATACTCTGAAACCAGAAACTGATGAAGCAGACAATAATTCCCTCAGGACATAGCAAATCTGAACACAATGGTAAATTTGATTTTAGACACACACACACACACACACACACACACACACACACACACACACTGATATAAAACCCTGTACCAGG	97.2		yes
Gg466	Gulo gulo gulo	AF247759	GCCCCTCACCTAGAAAGAAC	CTGCGTCTAAGGATTGAGTG	(CA) repetitive element 210bp	286	2	Walker et al. 2001	GCCCCTCACCTAGAAAGAAC	0	CTGCGTCTAAGGATTGAGTG	0	WOV01_AAE20220223_F8-ctg00107	2096722-2096441	282	GCCCCTCACCTAGAAAGAACATCAGACCGCTTGCTGGTGTGCACCACACACACACACACACACACACACATGCACGCATACACAGGCACCACACACACATGCGTGCATGCACACACATGCACCACACACACACACGCACCACACGCACGCACGTGCGCACAGACACCACACGCACACACGTGCGCACAGACAGTGCACACATATACCACACACGCACATGTACCGCCCCACACACACACACACACATACCCTTCTCCAGGTACACTCAATCCTTAGACGCAG	97.6		yes
Gg465	Gulo gulo gulo	AF247758	GATCTTCACAAACAAGCTTC	GATCTCCTTTCCTCTCTTTG	(CA)15(CT)14	183	4	Walker et al. 2001	GATCTTCACAAACAAGCTTC	0	GATCTCCTTTCCTCTCTTTG	0	WOV01_AAE20220223_F8-ctg00034	12933538-12933354	185	GATCTTCACAAACAAGCTTCCGGGGAAGGGGGTAGGCCAGTGGCGGAGAAGGCTGGGGAGAGCGCGTGCGTGTGTGTGTGTGTGTGTGTGTGTGTGTGTGTGTGAGAGAGAGAGAGAGAGAGAGAGAGACAGAGACAGAGACAAAGAAACAGAGAGAGACACACACAAAGAGAGGAAAGGAGATC	98.4		yes
Gg50	Gulo gulo gulo	AF247746	AGCCACTTCACTGTTCCAAG	GCGCCCCTATAAACTTAT	(CA)16	225	2	Walker et al. 2001	AGCCACTTCACTGTTCCAAG	0	GCGCCCCTATAAACTTAT	0	WOV01_AAE20220223_F8-ctg00068	5526198-5526420	223	AGCCACTTCACTGTTCCAAGGAGTGGCATAATTATCTCATCTCCTGGTTACGTGGTTCTTTACACACACACACACACACACACACACACACAAAAACAAACAAACAAAAACACCTCTGAGGGCTGTTTCCTTGTGAAAGCAGGGCCCAGTCTCAGGTAAATGGGAAAAGGCTATCATAAAGGACACTAAATTATTCTATTTAAAAATAAGTTTATAGGGGCGC	98.7		yes
Gg14	Gulo gulo gulo	AF247748	GCCAGTTTTTACCCATCT	GCCATTAAGAAAGTATCAAG	(CT)12(CA)15	199	5	Walker et al. 2001	GCCAGTTTTTACCCATCT	0	GCCATTAAGAAAGTATCAAG	0	WOV01_AAE20220223_F8-ctg00011	47869811-47869615	197	GCCAGTTTTTACCCATCTTTAGTAAAATTTAAAAAATGAATACCACATTAAGTTTTTCATAGAATTTTTTAAATAGGATTCAAGGACTGTCCTTTACTGCTAATCTCTCTCTCTCTCTCTCTCTCTCTCACACACACACACACACACACACACACACGGTCTCATGGTGGGTAATACCTTGATACTTTCTTAATGGC	99		yes
Gg443	Gulo gulo gulo	AF247752	GATCATGTTTGCAATTAAATGT	GATCCTCCGGTAACTGTTGT	(CA)14	95	4	Walker et al. 2001	GATCATGTTTGCAATTAAATGT	0	GATCCTCCGGTAACTGTTGT	0	WOV01_AAE20220223_F8-ctg00009	34693148-34693242	95	GATCATGTTTGCAATTAAATGTTTGTGTGTGTGTGTGTGTGTGTGTGTGTGTTTCTACTCGTGCACACCCCAGCCACAACAGTTACCGGAGGATC	100		yes
Gg452	Gulo gulo gulo	AF247751	GATCTGTCACTAAGCACACA	TCCGGTCAATAGCCAGT	(CA)14	117	4	Walker et al. 2001	GATCTGTCACTAAGCACACA	0	TCCGGTCAATAGCCAGT	0	WOV01_AAE20220223_F8-ctg00003	24545182-24545066	117	GATCTGTCACTAAGCACACACACACACACACACACACACACACGGTTGTTGACGGGATTCAGTCCCTCATAGGCTGTTAGACTGAGGGCCTCAGTTCTTCACTGGCTATTGACCGGA	100		yes
Gg470	Gulo gulo gulo	AF247756	GGCATTGCACCTTTCTAG	CCAATTACAATGTGACCATGAAG	(CA)7TA(CA)7	116	2	Walker et al. 2001	GGCATTGCACCTTTCTAG	0	CCAATTACAATGTGACCATGAAG	0	WOV01_AAE20220223_F8-ctg00052	840605-840490	116	GGCATTGCACCTTTCTAGGTGTGTGTGTGTGTATGTGTGTGTGTGTGTAACAAAAAAACAATTTGAAATGATACAGTTCCATGATAATTTTAACTTCATGGTCACATTGTAATTGG	100		yes
Gg-4	Gulo gulo luscus	AF075152	ATGTCATCCATGTTGTTA	GATCTAGAGATTGTGGTACA	(TG)16	104-112	5	Davis and Strobeck 1998	ATGTCATCCATGTTGTTA	0	GATCAAGAAATTGTGGTACA	2	WOV01_AAE20220223_F8-ctg00003	47156508-47156396	113	ATGTCATCCATGTTGTTATAAATGGCAAAATTTTCTTTTTTTAATGACTGAATAACATTCTAGTGTGTGTGTGTGTGTGTGTGTGTGTGTGTGTGTACCACAATTTCTTGATC	96.5		yes
Gg-14	Gulo gulo luscus	AF075155	ACTGTGAGAGCAGTGGGAG	GATCTCTCTCTCTGTCCAATAAAT	(TG)16(A)2(GA)9	131-142	6	Davis and Strobeck 1998	ACTGTGAGAGCAGTGGGAG	0	GATCTCTCTCTCTGTCCAATAAAT	0	WOV01_AAE20220223_F8-ctg00021	22582430-22582564	135	ACTGTGAGAGCAGTGGGAGCTGCAGAGCAGTGTGTGTGTGTGTGTGTGTGTGTGTGTGTGTGTGAAAGAGAGAGAGAGAGAGAGATTTAAAAAAATTTTTTTAAAGATTTTATTTATTGGACAGAGAGAGAGATC	97		yes
Gg-9	Gulo gulo luscus	AF075154	TTACAGTGCCCTAACTATTT	AAATGGCTTGATTACAAAGT	(TG)10(T)3(TG)6	171-173	2	Davis and Strobeck 1998	TTACAGTGCCTTAACTATTT	1	AGAATGTTTGATTACAAAGT	3	WOV01_AAE20220223_F8-ctg00013	21743054-21742885	170	TTACAGTGCCTTAACTATTTAAAGAGTGTGTGTGTGTGTGTGTGTGTGTTTGTGTGTGTGTGTTGTCATTTCATGGGAAATGGGAAGTTGGGAAAGTTGGGAAAATCTTCCACCATGTTCAACCAGAACTAGATTCTGTTTTCAGTGGGAACTTTGTAATCAAACATTCT	97.1		yes
Gg-3	Gulo gulo luscus	AF075151	CCTTTCTCTGACTGACTTTT	TGTGTCTTGCTCACTCTCTA	(TG)15	151-157	4	Davis and Strobeck 1998	CCTTTCTCTGACTGACTTTT	0	TGTCTCTTGCTCACTCTCTA	1	WOV01_AAE20220223_F8-ctg00122	913803-913956	154	CCTTTCTCTGACTGACTTTTTCCCTTAGCATAATACCCTCTAGCTCCATCCATGGTGTTCCAAATGGCAAGATTGCATTCTTTTTAATGGCTGAGTAATATTTGTGTGTGTGTGTGTGTGTGTGTGTGTGTGTGTAGAGAGTGAGCAAGAGACA	98.1		yes
Gg-7	Gulo gulo luscus	AF075153	GTTTTCAATTTTAGCCGTTCTG	GTTTATCTCCCTCTTCCTACCC	(TG)20(T)2(TG)5	154-172	6	Davis and Strobeck 1998	GTTTTCAATTTTAGCCGTTCTG	0	GATTATCTCCCTCTTCCTACCC	1	WOV01_AAE20220223_F8-ctg00009	45648669-45648501	169	GTTTTCAATTTTAGCCGTTCTGTTAAGTATGCAGTAGTATCTTATTGTGTGTGTGTGTGTGTGTGTGTGTGTGTGTGTGTGTGTGTGTTGTGTGTGTGTTTTAAGATTTTATTTATTTGAGAGAAACAGAGCGCACAAGTGGGGTTGGGGTAGGAAGAGGGAGATAATC	98.2		yes
Lut818	Lutra lutra	Y16295	AAGGATGTGAAACAGCATTG	CCATTTTATACACATAAATCGGAT	(GATA)11	150-178	6	Dallas and Piertney 1998	AAGGATGTGAAACAGCATTG	0	CCATTTTATACACATAAATCGGAT	0	WOV01_AAE20220223_F8-ctg00017	16651998-16652114	117	AAGGATGTGAAACAGCATTGAATGCACTAGGAATATAGATAGATAGATAGATAGATTTATCTTTATGAATATATATTTAGGATATATACACAAATCCGATTTATGTGTATAAAATGG	64.8	microsatellite pattern intact, though adjacent sequences differ from reference Y16295	yes
Lut701	Lutra lutra	Y16302	GGAAACTGTTAAAGGAGCTCACC	CAGTGTTCATAAGGATGCTCCTAC	(GATA)11GAA(GATA)2GAA(GATA)4	192-208	5	Dallas and Piertney 1998	GGAAACTGTTAAAGGAGCTCGTCC	2	CAGTGTTTATAGTGATGCTCCTAC	3	WOV01_AAE20220223_F8-ctg00055	4754625-4754762	138	GGAAACTGTTAAAGGAGCTCGTCCCTTCCTTCCTTCTTTCCTTCCTTCCTTCCTTCCTTCCTTCCTTTGTCCCTCCTATCTGTCTATCTATCTATCTATCTTGATTTCCAGGAAGTAGGAGCATCACTATAAACACTG	65.8	microsatellite pattern intact, though adjacent sequences differ from reference Y16302	yes
Lut435	Lutra lutra	Y16297	TGAAGCCCAGCTTGGTACTTC	ACAGACAGTATCCAAGGGACCTG	(CA)29	170-200	10	Dallas and Piertney 1998	TGAAGCCCAGCTCGATCCTTC	3	ATAGACAGAATCCAAGGGAACTG	3	WOV01_AAE20220223_F8-ctg00027	8409965-8410103	139	TGAAGCCCAGCTCGATCCTTCTATTCATTCAAGTCTCTTCCTTAAAATAACACACACACACACACACACACACTCTCTCTCTCTCTCTCTCTCTCTCTCTCTCTCCCTGGACTGCACAGTTCCCTTGGATTCTGTCTAT	77.6		yes
Lut453	Lutra lutra	Y16298	AGTGCTTTGTACTTGGTAATGG	AGACTGAAAGCTCTGTGAGGTC	(CA)26	175-203	8	Dallas and Piertney 1998	AGTGCTTTGTACTTGGTAATGG	0	AGACTGAAAGCTCTGTGAGGTC	0	WOV01_AAE20220223_F8-ctg00043	12592892-12592778	115	AGTGCTTTGTACTTGGTAATGGATATATATGTGCATACACACACACACACACACACACACACACACAGAGTAAACTAGACAGAAGTTCTTTTTGACCTCACAGAGCTTTCAGTCT	84.4		yes
Lut782	Lutra lutra	Y16294	GAGATATCACTAAGCAATACACGATG	ACAAAGACTGAGCAAAACAAGC	(GATA)6GAT(GATA)10	161-197	6	Dallas and Piertney 1998	CAGATATCCCTAAGCAATACACGATG	2	ACAAAGACTGAGTAAAACAAGC	1	WOV01_AAE20220223_F8-ctg00047	15399497-15399661	165	CAGATATCCCTAAGCAATACACGATGCTGTTTGGCCAAATTGTAAAGTTTTCATAAATGCCTATATATACATATCTGAAATGATAGATAGATAGATAGATATAGATAGATAGATGATAGATAGATATTAGATAGACGATAGATGCTTGTTTTACTCAGTCTTTGT	84.5		yes
Lut832	Lutra lutra	Y16296	TGATACTTTCTACCCAGGTGTC	TCCTTAGCATTATCTTATTTACCAC	(GATA)11	178-198	6	Dallas and Piertney 1998	TGATACTTTCTACCCAGGTGTC	0	TCCTTAGCATTATCTTATTTGCCAC	1	WOV01_AAE20220223_F8-ctg00011	48003407-48003244	164	TGATACTTTCTACCCAGGTGTCAGTTTCCTCACATTCAAAAAACCAGGAGGAAATACTAACCTCAATGTTAGATAGACAGATGATTGATAGATAGATAGATATTCTTGGGGGGAAAACAGGAGGCATAATGTTTGTCATGTGGCAAATAAGATAATGCTAAGGA	84.7		yes
Lut615	Lutra lutra	Y16301	TGCAAAATTAGGCATTTCATTCC	ATTCTCTTTTGCCCTTTGCTTC	(CA)27	244-262	7	Dallas and Piertney 1998	TGCAAAATTAGGCATTTAATTCC	1	ATTCTCTTTTGCCCTTTGCTTC	0	WOV01_AAE20220223_F8-ctg00028	24412286-24412060	227	TGCAAAATTAGGCATTTAATTCCATGATATTTTATTTGTATCTCTCAAGTTACTTGTCATTAACCTGTTTGTTGACTGGCCTGTCTTGCAAGTGTAACATAGTACAATACCGTGTGTGTGTGTGTGTGTGTGTGTGTGTGTATGCCTAGTATAGTTAGTTAAAATAAGTCTGTGATGTGTGATGAATGAAAAATAAACCATGGCAGAAGCAAAGGGCAAAAGAGAAT	84.8		yes
Lut604	Lutra lutra	Y16300	TATGATCCTGGTAGATTAACTTTGTG	TTTCAACAATTCATGCTGGAAC	(CA)26	197-211	5	Dallas and Piertney 1998	TATGATCCTGGTAGATTAACTTTGTG	0	TTTCAACAAATCATGCTGGAAC	1	WOV01_AAE20220223_F8-ctg00004	35965072-35964953	120	TATGATCCTGGTAGATTAACTTTGTGAAAGGTATAAAGTCTGTGCGTGTGTGTGTGTGTGTGTGTGTGTGTGTGTATTACTGCATATAATGTCCAATTGTTCCAGCATGATTTGTTGAAA	85.5		yes
Lut715	Lutra lutra	Y16303	TTCACAATAGCCAAGATATGGAC	TGGCATAATATCCTTTCTCATGG	(GATA)6GAT(GATA)7GAT(GATA)5	197-217	6	Dallas and Piertney 1998	TTCACAATTGCCAAGATATGGAAC	2	TGGCATGATATCCTTTCTCATGG	1	WOV01_AAE20220223_F8-ctg00067	67050-67252	203	TTCACAATTGCCAAGATATGGAACCAATCTAAGTGTCCATTAACGAATGAATAGATAAAAATGTGATAAATATAGATAGATAGATGATAGGTAGATAGCTAGATGATGATGATAGATAAAGAGATAGATAGATGATGATAGATAGATAGATAGATAGATAGATAATAAAATATTGTTCAGCCATGAGAAAGGATATCATGCCA	88		yes
Ma-10	Martes americana	not reported	GGTGCCCCATATTGACTATT	TCTTTTCCTCTCCCTCTTCC	(T)11(TG)11	169-176	6	Davis and Strobeck 1998	GGTGCCCCATATTCCATATT	3	TCTTTCCCTCTCCCTCTGTCC	2	WOV01_AAE20220223_F8-ctg00004	5995105-5994801	305	GGTGCCCCATATTCCATATTATTATTATTATTTTTTTTTTATTTATTTGACAGAGAGAGATCACAAGTAGGCAGCGAGGCAGGCAAAGAGAGAGAGAGAGAGAGGGAAGCAGGCTCCCCACTGAGCAGAGAGACCGATGCAGGACTCGATCCCAGGACCCTGAGATCATGACCTGAGCCAAAGGCAGCGGCTTAACCCACTGAGCCACCCAGGCGCCCCTCCATATTATTTTTTTAAGATTTATTAATTTATTTGAGAGAGAGAGAGAGAGCGCAAGGGGGAAAGGACAGAGGGAGAGGGAAAGA	not reported		yes
Ma-9	Martes americana	not reported	GGGTCAGCTGTATATCTATT	GATTCTCTCCCTCTTTCTCT	(T)14(TG)4	139-142	4	Davis and Strobeck 1998	GGGTCAGCTGTATATCTATT	0	GATTCTTTCCCTCTTTCTCT	1	WOV01_AAE20220223_F8-ctg00026	10694379-10694241	139	GGGTCAGCTGTATATCTATTATTAACAAATTATTATAGCTATAGTTAGTTTTTTTTTTTTAAAGATTTTATTTATTTATTTAAGAGGGAGAGAGCACGTGTGTGAGTGGTGGTAGGGGCAGAGAAAGAGGGAAAGAATC	not reported		yes
Ma-11	Martes americana	not reported	ATGTTTACTTTTCCACTATT	AGCATCTACTGTTCTTTTAC	(TG)10	102-104	3	Davis and Strobeck 1998	ATGTTTACTTTTCCACTATT	0	AGCATCTGCTGTTCTTTTAC	1	WOV01_AAE20220223_F8-ctg00003	68236232-68236329	98	ATGTTTACTTTTCCACTATTAACATTGTTTCCTAATTGTGTGTGTGTGTGTGTTATGATTTCATGTCAGACATTATGTGTAAAAGAACAGCAGATGCT	not reported		yes
Ma-14	Martes americana	not reported	GACCTGAGCCGAAGGCA	AGGTGTGGAAACAAACGAG	(TG)15	184-198	10	Davis and Strobeck 1998	GACCTGAGCCGAAGGCA	0	AGGTGTGGAAACAAACGAG	0	WOV01_AAE20220223_F8-ctg00015	9290874-9291063	190	GACCTGAGCCGAAGGCAGAGGCTTTAACCCACTGAGCCACCCAGGCGCCCCAAGATCTCCCTCTTTTTTAACTGAATAATATTTAGCTGAATAATAGTCTAGCGTGTGTGTGTGTGCGTGTGTGTGTGTGTGTATTGCGTCTTCTTTATCCATTCATCTGTCCAAAGACATCTCGTTTGTTTCCACACCT	not reported	Wolverine assembly produces more than 10 PCR products <500bp when matching primers with less than 3 single-base differences	yes
Ma-19	Martes americana	not reported	AAGGCTTATGGATACCACAT	GATCATTTGGTATTTGTCTTTC	(TG)16	201-211	6	Davis and Strobeck 1998	AAGGCTAATGGATACCACAT	1	GATCATTTGGTATTTGTCTTTC	0	WOV01_AAE20220223_F8-ctg00018	13128987-13129190	204	AAGGCTAATGGATACCACATCATTCGTGTGTGTGTGTGTGTGTGTGTGTGTGTGTGTGTGTATGACATCATATATATATAATATATAAATATTACTCAGTCATCAAAAAAAGAAATCTCATGATTTGCAAGAACATGGATGGAACTAGAGTGTATTATGGTAAGTGAAATAAGTTAGTTATAGAAAGACAAATACCAAATGATC	not reported		yes
Ma-4	Martes americana	not reported	GACCTGAGCCGAAGGCAGAG	AAAATCATCGTCTTGAAGAGACATCTG	(TG)16	249-262	8	Davis and Strobeck 1998	GACCTGAGCCGAAGGCAGAG	0	GAAATCATCGTCTTGAAGAGACATCTG	1	WOV01_AAE20220223_F8-ctg00015	9290874-9291128	255	GACCTGAGCCGAAGGCAGAGGCTTTAACCCACTGAGCCACCCAGGCGCCCCAAGATCTCCCTCTTTTTTAACTGAATAATATTTAGCTGAATAATAGTCTAGCGTGTGTGTGTGTGCGTGTGTGTGTGTGTGTATTGCGTCTTCTTTATCCATTCATCTGTCCAAAGACATCTCGTTTGTTTCCACACCTTGGCTACTGTTCATAATGCTGCTATGAACATAGGAATGCAGATGTCTCTTCAAGACGATGATTTC	not reported		yes
Ma-2	Martes americana	not reported	ACCCATGAATAATGTCTTAT	ATCTTGCATCAACTAAAAAT	(TG)17	168-180	5	Davis and Strobeck 1998	ACCCATGAATAATGTCTTAT	0	ATCTTGCATCAAATAAAAAT	1	WOV01_AAE20220223_F8-ctg00013	2006123-2006277	155	ACCCATGAATAATGTCTTATTTCATATTTAAGTATTCCTTCCATGTACTTTTCCTATCTTTTAGGAAAATGTGTGTGTGTGTGTGTGTGTGTGTGCATTTCTTTGTAAAAGTGAAAACACCAGTAATTTCTATCAATTTTTATTTGATGCAAGAT	not reported		yes
Ma-8	Martes americana	not reported	GTTTTCTAATGTTTCGTGTG	CAGTGGTTGACTACAAGAAA	(TG)21	120-130	8	Davis and Strobeck 1998	GTTTTCTAATGTTTCGTGTG	0	CAATGGTTGATTACAAGAAA	2	WOV01_AAE20220223_F8-ctg00013	30048476-30048597	122	GTTTTCTAATGTTTCGTGTGTGTGTGTGTGTGTGTGTGTGTGTGTGTGTGTGTGTTTTCTCCATAGAGTTAGTCTTGAAACTAGAGATGTGGTCTTTTGTACTTTCTTGTAATCAACCATTG	not reported		yes
Ma-18	Martes americana	not reported	TGGGTGGGTGTATTTGTGTAT	TACTCAGTGGGGAATCTGCT	(TG)4(TA)12	151-165	7	Davis and Strobeck 1998	TGGGTGGGTGTATTTGTGTGT	1	TACTCAGTGGGGAATCTGCT	0	WOV01_AAE20220223_F8-ctg00013	49451952-49451804	149	TGGGTGGGTGTATTTGTGTGTGTGTGTGTGTGTGTGTGTGTGTGTGTATATTTTTTTTTTTTTTAAAGATTTATTTATTTATTTGAGAGAGAGAGAGCAAGTGAGCACAGAGGGAGAGGGAGAAGGAGAAGCAGATTCCCCACTGAGTA	not reported	Wolverine assembly produces more than 10 PCR products <500bp when matching primers with less than 3 single-base differences	yes
Ma-3	Martes americana	not reported	AATACTGAAGGGCAAAAACC	GGAGTCTGCTTGTCCCTCTC	(TG)4C(TG)10	136-142	4	Davis and Strobeck 1998	AATACTGAAGGGCAAAAACC	0	GGAGTCTGCTTGTCCCTCTC	0	WOV01_AAE20220223_F8-ctg00020	6004634-6004781	148	AATACTGAAGGGCAAAAACCCAATGTGTGTGTGCGCGCGCGCGCGCGTGTGTGTGTGTGTGTGTTTAAAGATTTTATTTATTTATTTGAGAGTAAGAGAGAGTATGACCTGGGGGGATGGGCAGAGGGGAGAGGGACAAGCAGACTCC	not reported		yes
Ma-1	Martes americana	not reported	ATTTTATGTGCCTGGGTCTA	TTATGCGTCTCTGTTTGTCA	(TG)4TA(TG)19	206-219	10	Davis and Strobeck 1998	ATTTTATGTGCCTGGGTCTA	0	TTATGCGTCTCTGTTTGTCA	0	WOV01_AAE20220223_F8-ctg00020	29531047-29530868	180	ATTTTATGTGCCTGGGTCTAGGTCATGTGGTAGAATACAGGCTTGTTGAATTGAGTTAAATAGGTGTGGTTTCCCAGGCCTTCCAGCATCAAGAATTCTGATTTTGCTGCTTCTGTGTGTGTGTGTGTGTGTTTGGTTTTTTTTGGATGGTAACTCAAGGTGACAAACAGAGACGCATAA	not reported		yes
Ma-15	Martes americana	not reported	GGAAATGGTCCACAGTCTTAG	CCAGTAAGGCCAAATATCAAG	(TG)9	195-197	3	Davis and Strobeck 1998	GGAAATGGTCCACAGTCTTAG	0	CCAGTAAGGCCAAATATCAAG	0	WOV01_AAE20220223_F8-ctg00024	27979866-27980058	193	GGAAATGGTCCACAGTCTTAGAGCTTTGCAGCCCCTTTAATACATTGTGTGTGTGTGTGTGTTGCCCGAGTGTTGTGTGTGTGTGCATGTCTGAACAAGCCCACAGTGGTCTTAGCTGGGATGGCTTCAGACGTAGCCCTAACTATCTACAGCAATGATAACTGTGCAAATGCTTGATATTTGGCCTTACTGG	not reported		yes
Mer030	Mustela erminea	AF132110	TCCTTCCCTCAGTTCTCTGG	GGGTGCCCCTTCATAATTATC	(CA)14	222	13	Fleming et al. 1999	TCCTTCCCTCGGTTCTCTGG	1	GGGCGGCCCTTCATAATTACC	3	WOV01_AAE20220223_F8-ctg00012	49579189-49578943	247	TCCTTCCCTCGGTTCTCTGGAGTGGCTGATGAAGCCTCACAGTTAAGTTACCCTCGGCGATTTGCCAACAGTTGACAGGAGCTACACTGCACAGTGTTAACTGTCCCTTCCTTTCCCAGGTTGGTCAGTGTGTGTGTCTGTGTGTGTGTTTGTGTGTGCCTGTGCACGCGCGTGCGTGTGTGTGTGTGTTGGTCATACAGAAGCCTAGACCCTCGCCTCAATTTTGGGTAATTATGAAGGGCCGCCC	83.5		yes
Mer095	Mustela erminea	AF132113	AGCTTTGCTGGTTCTGCTTC	CACCTCTATGTGCCATTTTGTC	(CA)13	149	9	Fleming et al. 1999	AGCTTTGCTGGTTCTGCTTC	0	CACCTCTATGTGCCATTTTGTC	0	WOV01_AAE20220223_F8-ctg00009	13078432-13078270	163	AGCTTTGCTGGTTCTGCTTCCTGAACACACACACACACACACACACAGTTTTTATGATAAATCAGAAAAGTCAGTGGTGTGTGTGTGTGTGTGTGTGTGTGTGTGTGTGTGCATAATGCTGGGTGCTTGTGTTTTATTCCAGACAAAATGGCACATAGAGGTG	84.5		yes
Mer022	Mustela erminea	AF132109	CCATGCTTTGGGTAGGAGAA	CCTTGTTCTCAGGTGGTTGG	(CA)15	255	16	Fleming et al. 1999	CCATGCTTTGGGTAGGGGAA	1	CCTCATTCTCAGGTGGTTAG	3	WOV01_AAE20220223_F8-ctg00048	4489652-4489914	263	CCATGCTTTGGGTAGGGGAAGCATTACCATAATTAGGTAGTATTATTAGTCAGGATTCTCCACAGAAACAAACTATAGGATAGAAAGAAGAATATGTATACACACACACACACACACACACACACACACACACACACACACGTATTATAAAGATTTGGCTCATGTGGTTATAGAGGCTGACAAGTCCCAAGATCTGCTTTGCCAAACTGGAGATCCAGGAGAGTCAAAGGTATAGATCTGAGTCTAACCACCTGAGAATGAGG	89.1		yes
Mer041	Mustela erminea	AF132111	TGTGTGATCTCTGGGAATTCTC	TCTGCTCCCCAGATAAAAGC	(CA)11	141	12	Fleming et al. 1999	TGTGTGATCTCTGGGAATTCTT	1	TCTGCTCCCCAGATGAAAGC	1	WOV01_AAE20220223_F8-ctg00001	103063700-103063850	151	TGTGTGATCTCTGGGAATTCTTAGCTTGAGGTCTGCAAACAGTGAAGGGCCCCTGGATTGGTTCCAGAGAATCTGTAACCACCTAATCAGTCTGTGTGTGTGTGTGTGTGTGTGTGTGTATGTATGAATGGGCTTTCATCTGGGGAGCAGA	90.7		yes
Mvi4002	Mustela vison	DQ270765	CCCACATCTGGCTCCCTAC	CAGGTGGACATTATGTTCCTGA	(TC)12	223-225	2	Anistoroaei et al. 2006	CCCACATCTGGCTCCCGGC	2	CAGGTGGATATTATGTTCCTGA	1	WOV01_AAE20220223_F8-ctg00022	3716833-3717048	216	CCCACATCTGGCTCCCGGCTCAGCGGGGAGCCTGCCTCTTCCTCTCCCTCTGCCTGTCTCTCTCTCTCTCTCTCTCCATCTCTCTGTGTCAAATAAATAAAATCTTTAAAAAAGAGAGAAAAGAAAGAAAATAGAATCACTGCAATTAAAAGCACAGATGCAGTTTAATTTAAATGCCTAAACCATAGAAGAACTCAGGAACATAATATCCACCTG	26.2	Reference paper might be incorrect, accession number DQ270765 does not include microsatellite pattern	yes
Mvi4093	Mustela vison	DQ270856	CACCAAGAAGGGCTGAAAAG	CCCCCAATTGTGCTTTATTTT	(CA)7CC(CT)5CC(CT)5…(CTAA)4	386-386	1	Anistoroaei et al. 2006	CACCAAGAAGGGCTGAAAAG	0	CTTTCAATTGTGCTTTATTTT	3	WOV01_AAE20220223_F8-ctg00064	492853-493260	408	CACCAAGAAGGGCTGAAAAGAGGTTGTGAAGGTGTGAAAGACCAGAGGATTCACACACACACACACACACACTCACTCTCTCTCTCTCTCTCTCTCTCTCTCTTTCTCTAAACTTCTTAAACCAGATGGGTGTTTATGCAACTAATGTATCATTGAACACTACATCAAAAACTAATGAGGTACTGTATGTTGGCTAATTGAACATAATAAAAATAGCTAACTAACTAAAGAAATAAATAAAAGAAGTCCTGGAAAGCAGATTGGGTTAAAAGAAATAAAAAGTAGTGACTGTCAATAAAATAAAATGAGACTGGATTAAGTTTCAAAAAACAAAAGTGACCATTAAACTATGGAATCTACCTAAGACATAATTAAATATGTTAAACAAAAATAAAGCAC…	28.7	Reference paper might be incorrect, accession number DQ270856 does not include microsatellite pattern	yes
Mvi4050	Mustela vison	DQ270813	CTACCTCTACAACCCCTGCAA	GGCAAAGTCTGTTGCAATGT	(AAAT)6	251-253	2	Anistoroaei et al. 2006	CTCCCTCTACAACCCCCGCAA	2	GGCAAAGTCTGTTGCAATGT	0	WOV01_AAE20220223_F8-ctg00007	49733892-49733402	491	CTCCCTCTACAACCCCCGCAACTAAAATAAATAAATAAATAAATCTTTTAAAATAAAAGGAAAAAAGAAGGGATCAAAAGAGAAAAAAAAGGGAACCTGGGTGGCTCAGTGGGTTAAAGCCTCTGCTTTCGGCTCGGGTCATGATCCCAGGATCCTGGGATCGAGTCCCGCATCGGGCTCTCTGCTCAGCAGGGAGCCTGCTTCCTCCTCTCTCTCTGCCTGCCTCTCTGCCTACTTGTGATCTCTGTCTGTCAAATAAATAAATAAAATCTTTAAAAAAAAAAAAAAAAAAAAAGAGTACACTTATAAAAAAAAAAGAGAAAAAAAAGAGAAGTATCTTTTTACTAGATCATAATTTTATAATTTCTAAGTGTTTATACTATTATAAAATGAAATCTT…	47.2	microsatellite pattern intact, though adjacent sequences differ from reference DQ270813	yes
Mvi4003	Mustela vison	DQ270766	TGGATGCAGCTGAAGAACAC	CAGCAGAGAGCCTGCTTCC	(ATTT)6(AG)6	299-299	1	Anistoroaei et al. 2006	TGGATGCAGCTGAAAGTACCC	3	CAGCAGGGAGCCTGCTTCC	1	WOV01_AAE20220223_F8-ctg00020	14815715-14815410	306	TGGATGCAGCTGAAAGTACCCATGGCAGACAAACCTGGTAACACAGTGAATTTCCGGAAGCTGCTACTGAACCGCTGCCAGAAGGAGTTTGAAAAAGATAAAGCAGATGATGATGTCTTTGAGAAGAAGCAGAAAGAACTTGAGGCTGCCAGTGCTGTGAGTATTTGCACAGAAAGTGTGCTTATGCTCTCTGTTAGCGAACAGCATTTTTTTTTTTAAAAGATTTTATTTATTTATTTGACAGAGAGAGATCACAAGTAGACAGAGAGGCAGGTAGAGAGAGAGGGGGAAGCAGGCTCCCTGCTG	58	microsatellite pattern intact, though adjacent sequences differ from reference DQ270766	yes
Mvi4065	Mustela vison	DQ270828	CACATTGGGCTCTCTGCTTA	TCTCAGTGTCCTGGAATGGA	(CT)12…(GA)8	250-250	1	Anistoroaei et al. 2006	CGCATCGGGCTCTCTGCTCA	3	TCTCAGGGTCCTGGAATCGA	2	WOV01_AAE20220223_F8-ctg00007	14468982-14468737	246	CGCATCGGGCTCTCTGCTCAGCGGGGAGCCTGCTTCCTCCTCTCTCTCTCTCTCTCTGCCTGCCTCTCTGCCTACTTGTGATCTCTGTCTGTCAAATAAATAAATAAAATCTTTTAAAAAATATTTTATTTATTTGACACAGAGAGATCACAAGTAGGCAGAGAGGCAGGCAGAGAGAGAAAGGAGGAAGCAGGCTCCCCACAGAGCAGAGAGCCCGATGCGGGACTCGATTCCAGGACCCTGAGA	74.8	Wolverine assembly produces more than 10 PCR products <500bp when matching primers with less than 3 single-base differences	yes
Mvi4083	Mustela vison	DQ270846	GACCAGCAGTGCCTTAGCTC	CCCGCATCCTTGATTTACC	(AA)11	360-371	3	Anistoroaei et al. 2006	GACCAGCAGTGGCTTACCTC	2	GCCGCATCCTTGATTTACC	1	WOV01_AAE20220223_F8-ctg00015	33495591-33495952	362	GACCAGCAGTGGCTTACCTCTGCAGGCAAGCAGCTGGAAGATGGTCGCACTCTTTGATTACAGCATCCAGAAAGGGTCGACTCTCCACCTGGTTCTCCATCTGACCGGTGGCTGTTCATTCTTCAGTCTTGAATTCAAAATGCCCAGTGATGGCACTGCTCTGCGCTATAGCCATTTGCCCCAGTTTAAGTTTAGAAATTACCAGTTTCAGTAATAGCTGGATTCCTGGTTTTCTCAATAGCTGCTCAAAATGTTAATAAAAGTTTTGTTGTGCGGTTAAAAAAAAAAAGCTGGAAGAGCTCTTAGGCTTTATTTCAGTGGCTGAAAATAGGCAGAAACGATTGGTAAATCAAGGATGCGGC	78.2		yes
Mvi4043	Mustela vison	DQ270806	TTCAGTGCCTCCAAACTTCA	GGGGCTGGAAACTTCTTAGG	(CTTTT)5	224-224	1	Anistoroaei et al. 2006	TGCAGCGCTTCCAAACTTCA	3	GGGGCTAGAAACTTCTTAGG	1	WOV01_AAE20220223_F8-ctg00044	6896698-6896913	216	TGCAGCGCTTCCAAACTTCAGTTTCCTTTTCTGTAAAATGGAGGTAACTCTTAACAACTTCCTAAGATTATTGCAATGCTACATGAGAAAATGGCAATGTAAAATGCTGGGTCCATAATAAAAATACCACCAATAGTAGCATCTTTTTGTAATAATGTGTGGTCTTTTCTTTTCTTTCTTTCTTTTTTTTTTAATTCCTAAGAAGTTTCTAGCCCC	79.6		yes
Mvi 1843	Mustela vison	AY040547	AAATGGGAAGGTAAGGTAGAA	CCTAAGGGACACAGACTTGC	(CA)7 TA (AC)15	135-147	6	Vincent et al. 2003	AAATGGGAAGGTAAGGTAGGA	1	CCTGAGGGACACAGACTTGC	1	WOV01_AAE20220223_F8-ctg00018	5617748-5617623	126	AAATGGGAAGGTAAGGTAGGACAACACGTACACGTACACACACACACACACACACAGAGGTTTCACCCAAGTGTGTTGCGTAAATTTTATTCAGAAGCATGATCCCGCAAGTCTGTGTCCCTCAGG	79.9		yes
Mvi4056	Mustela vison	DQ270819	CACCACCTCTCCAAACTCCT	CTCTGGTGCATCTGGTTGG	(TTAT)4…(GA)10	247-250	2	Anistoroaei et al. 2006	CACCACCTTTCCAAACTCCT	1	CTCTGGTGCACCTGGGTGG	2	WOV01_AAE20220223_F8-ctg00026	23422418-23422659	242	CACCACCTTTCCAAACTCCTACCGGCAGCTCAAGACGGATCTCTCTCTCTCTTTTTTTTTTTTTTTTAAGATTTTACTTATTTATTTTTGAGAGAGAGAGTGAGTGGAGGGAGAGGGACAAGCCGACTCGCTGCTGAGCGCGGAGCCTGATGCAGGGGCTCCATCCCAAAACCGAAATCGTGACCTGAGCTGAAACTAAGAGTCAGAGGCTCAACCGACTGAGCCACCCAGGTGCACCAGAG	81.6		yes
Mvi4029	Mustela vison	DQ270792	TCCAAAGGCTCAAGGAAGAA	GGAGCAATGGGTATGGCTTA	(CTCCTG)4…(CTGCTC)4	329-347	2	Anistoroaei et al. 2006	TCCAAAGGCTCAAGGAAGAA	0	GGAGCAATGGGTATGGCTTA	0	WOV01_AAE20220223_F8-ctg00039	22501-22198	304	TCCAAAGGCTCAAGGAAGAAAACCATTGTCTCAGGCAGAAGCTGGCCAGCTCTGGGCACAAGGTCCAGCCTGTCTCCAGGGGCCTCCTGCTCCTGCTCTTCTGGGCACAGCCTCCAAATACCCTCAAGGGCCTAAGGCTCCCCTGAAACCCCAGAAGCCCAAGAAGGGAGCAAGGGTGCACTGGCCAGACTCCCAAGTTCTCGGGTCCCCTGCAGGTCTGATTCTGTTTCCCAGCAGCCACCAACACTCACAACCAGAGCCCAAAAGCTCCTGTGCTTACCCCTTAAGCCATACCCATTGCTCC	82.6		yes
Mvi4088	Mustela vison	DQ270851	CTGCCTCCCACCTTCTACAG	CCAACCTTGAAAATGAAACCA	(CA)11	180-184	2	Anistoroaei et al. 2006	CTGCCTCCCACCTCCTACAC	2	CCAACCTTGAAAATGAAACCA	0	WOV01_AAE20220223_F8-ctg00022	35634996-35635199	204	CTGCCTCCCACCTCCTACACACATGCACGTGTGCACATGCGTGCGCACACACACACACACACACACACACACACATACGTTTCCAGTAAAATAAACTATAATGATTTCCAATGTCCATATGAAAAATAAACATGTTTCAACTTATTCATCATTAAATGGAGGTTTAAAAACACACTTTCAAAATGGTTTCATTTTCAAGGTTGG	83.8		yes
Mvi4058	Mustela vison	DQ270821	ACGGTGCCTGGTATATGGAA	TCGGTTAATCTGCTGCCTTC	(ATT)7…(AG)9	244-260	5	Anistoroaei et al. 2006	ATGGTGCCTGGCATATGGAA	2	TGGGTTAAGCCGCTGCCTTC	3	WOV01_AAE20220223_F8-ctg00033	10249569-10249815	247	ATGGTGCCTGGCATATGGAAAGCTTCTTGACTTAGGCAAGTTGTTAGTCACATTATTATTATTATTTTTATTATTATTTTAAGATTTTATTTGTTTACTTGTCAGAGAGAGAGAGCGCACAAGCAGGCAGAGTGGCAGGCAGAGGAGGAGAGAGAAGCAGGCTCTCTGCTGAGCAAGGAGCCTGATCTGGGGCTGGATCCCAGGACCCTGGGATCATGACCTGAGCCGAAGGCAGCGGCTTAACCCA	84.4		yes
Mvi4078	Mustela vison	DQ270841	TCCTGGCTCAGTGCAGACTA	TTTTGGTTGTGTTGTCTTCCTC	(AAAC)6	205-209	2	Anistoroaei et al. 2006	TCCTGGCTCAGTGCAGAGTGTA	3	TTTTGGTTGTGGCGTCTTCCTC	2	WOV01_AAE20220223_F8-ctg00323	20178-19968	211	TCCTGGCTCAGTGCAGAGTGTACTGGACATTCTCTCTCTGTCCCTCTGCCCTCCCCCTGCCCCCACAGAGACTCTCTCAAAGAAACAAATATCTTTAAGAGAATAAATAGGCCTTAAAAACAAACAAACACACACAAAACCCTCCTTACCTTAAAAAAAAAAAAAAAAAGGAGGAAACTTCCCCATGGGGAGGAAGACGCCACAACCAAAA	84.5		yes
Mvis075	Mustela vison	AF132105	GAAATTTGGGGAATGCACTC	GGCAGGATAGGATGTGAGCT	(CA)12	120	8	Fleming et al. 1999	GAAATTTGGGGAATGCACTC	0	GGCAGGATAGGATGTGAGCT	0	WOV01_AAE20220223_F8-ctg00020	8912095-8911958	138	GAAATTTGGGGAATGCACTCCAGACCTCCCCCCGCCCCCGCAACGCTCCTACACACACACACACACACACACACACGCAAACACACACTCTACTCCTCTTTGTAAAAGGTCTTTAATTAGCTCACATCCTATCCTGCC	84.8		yes
Mvi4030	Mustela vison	DQ270793	GGAAAGGGGCAAGTGAATAA	CCTTTCCTTGGAGCTCACTG	(TGAA)8…(AATTT)4	322-334	4	Anistoroaei et al. 2006	GAGAAAGGGGAACGTGAATAA	3	CCTTTCCTTGGAGCTCACTG	0	WOV01_AAE20220223_F8-ctg00087	2421136-2420800	337	GAGAAAGGGGAACGTGAATAAATAACATAGGAGCAGGCCCTTGCACAGAGTGATGGTAGCAAAGCTCCAGGACAGAAGAGAGAGATAAATTTAATTTAATTTAATTTAATTTAATTTAATTTAATTTAAATAAATAAGTGAATGAATGAATGAATGCAATGCTGACAAGCCAAAGGATTCCAGAAAGAGACGACAGGACCCAAGCTGGTTTCTCAGAAGGATCATTCTAGCTTCTAGCTGAACCAAAGGGCCATCTCAAAGCTATCTCAGAAATGCCCTCAAGAGTGGAACCAACCACACTTGACATTATGGGATAACAGTGAGCTCCAAGGAAAGG	85.5		yes
Mvi4094	Mustela vison	DQ270857	CCAAACCTCAAAGGAAAGGA	AAGCTGATAGTGCCCTTGGA	(TC)13(AC)10	242-250	4	Anistoroaei et al. 2006	CCAAGCCTCAAAGGAAAGGA	1	AAGCTGACGGTGCCCTTGGA	2	WOV01_AAE20220223_F8-ctg00083	745960-746215	256	CCAAGCCTCAAAGGAAAGGATTAAATCTTATGTCTTAAGTCAACAGAGGCCAACAAAAAAATATGATCTTTATTCACCAAACAATGTCTTTGGGATGAGAGCTCACGGGACGGTGGGCATTGCATTACTACCAAGGCAGATATCTGTCTGTTTGTCTCTCTCTCTCTCTCTCACACACACACACAGACACACACAGACACACACAGACACACAGACCCATCAGTCAGTCTGAAGGATCCAAGGGCACCGTCAGCTT	85.6		yes
Mvis020	Mustela vison	AF132101	GGGTCAAGAGTTAGAGCCCC	GACATGGTCAGATTCCCCAC	(CA)17	178	7	Fleming et al. 1999	GGGTCATGAGTTAGAGCCCC	1	GACATGGTCAGATTCCCCAC	0	WOV01_AAE20220223_F8-ctg00036	2068213-2068051	163	GGGTCATGAGTTAGAGCCCCATGTTGGGTGGAGAGTTTACACACACACACACACACACACACACATTTAGGACATACATGTAGATATATAGGAATTAATTACTTTGACATGTCCCCCATGTCTTTACTCAGTTTCTCAAGCAGGTGGGGAATCTGACCATGTC	86		yes
Mvi4006	Mustela vison	DQ270769	GGCTGGAGGATGATGTGTTT	CTTCCATCACCAGGTTGGAC	(GT)11 (GA)15	348-362	6	Anistoroaei et al. 2006	GTCTAGAGAATGATGTGTTT	3	CTTCCATCACCAGGTTGGAC	0	WOV01_AAE20220223_F8-ctg00038	935071-935413	343	GTCTAGAGAATGATGTGTTTGCAACTGTGTTCCAAGTTCAGTGTGTGTGTGTGAGAGAGAGAGAGAGAGAGAGAGTGAGAGAAAGCAAAAGCAATAAAGCATAGGGACTTTACATACAGTCTGTGTAAGAGCAGCTGAAAGTGTTTTTGAAAACCAGATGAAAATATAGTCTTTCAATCTTGTTCCAGCTCTGAGTTCTTTCACATCATTCTAGAATGCCTCGGACAAAGCTATCTTGGTTGCCCCAGTCACTCTGTCTTGGTGTCAGGCTGTCTGCAGTGGTGATAAAAGTGGATCTGAGGTGGATCTTGCTTGGCCGGATTGTCCAACCTGGTGATGGAAG	86.1		yes
Mvi 1323	Mustela vison	AF480849	AATGGGGGAATTTACAGGT	CTGAAATACAAGGGCATTCTT	(GT)9 GC (GT)4	106-112	4	Vincent et al. 2003	AATGGGGAATTTACAGGT	1	CTGAAATACAAGGGCATTCTT	0	WOV01_AAE20220223_F8-ctg00002	43206089-43206183	95	AATGGGGAATTTACAGGTTATTTGGGGGGGAAATTTCAGGTGTATTTGTGTGTGTGTGTGTGTTTAAAATTTTCAAGAATGCCCTTGTATTTCAG	86.2		yes
Mvi4081	Mustela vison	DQ270844	TGTCCATTCCTTCCATCCAT	GGGGTCAGAGCCAGATGATA	(AA)12	186-186	1	Anistoroaei et al. 2006	TGTCCCTTCCTTCCATCCAT	1	GGGGTCAGAGCCAGATGATA	0	WOV01_AAE20220223_F8-ctg00012	39799167-39799354	188	TGTCCCTTCCTTCCATCCATTGTCTCCTCTCAAAGTCATTCCTTCTCCCACTATCAGAGCCATCCTTTAAAAAAAAAAAAAATCAGTCTTAGCATTTCACTTCCACTGTTTTCTTCCCTTAAATTCTACATAAAGTCCAAACTTTCTACCATAGCTTCCCAAGCCTTTTATCATCTGGCTCTGACCCC	86.8		yes
Mvi5001	Mustela vison	DQ270864	TTGCTGTGTCTCTTTCTGTCAAA	GGGCTTTCATTTCATTTTATGATT	(AC)8AT(AC)7	249-265	5	Anistoroaei et al. 2006	TCGCTGTGTCTCTTTCTGTCAAA	1	GGGCTTAATTTCATTTTGTGATT	3	WOV01_AAE20220223_F8-ctg00066	6804399-6804630	232	TCGCTGTGTCTCTTTCTGTCAAATAAATAAATAAAATCTTCAAAACACACACACACACGCAAAACACCATAAATGGCTTTCAGATGCATCTATATGTAGTAAGATCCCCAAAACCGAATGGGAAAAAGGCACATCAAATTCGTGTCAGTGGTTACCTTGGAGCCGGGGGAGGTATCAGGAAGATGTTTCTTTGAATTTTTGGCTTCATAAATCACAAAATGAAATTAAGCCC	86.8		yes
Mvi4022	Mustela vison	DQ270785	AACCCTGGGTGGCTCAGT	AGCTGTGTGATTTGGGCAAG	(TAA)7	353-353	1	Anistoroaei et al. 2006	GCCCCTGGGTGGCTCAGT	2	AGCTGTGTGATTTGGGCAAG	0	WOV01_AAE20220223_F8-ctg00063	9528919-9528545	375	GCCCCTGGGTGGCTCAGTGGGTTAAAGCCTCTGCCTTCAGCTCAGGTCATGATGCCAGGGTCCTGGGAAGAGCCCTGCATGGGGCTCTCCACTCAGTGGGGAGCATGCTTCCTCCTCTCTCTTTGCCTGCCCCTCTGCCTACTTGTGATCTCTATCAAATAAATTTAAAAAAAAAAAAAACCTAATAAAAAAATGTGGTTCCTCTATCTCAAATGAGCAGGGCAAGTTTAAAGTGGCTGGATCTTGAAGGGACCAGCTCTTAGTTGGACTAATATATCATGAAAGTATGTAATAATAATAATAATAATAATAACTACTATTATTATTATTCCCATTTTATGGAGACATCAAGTAACTTGCCCAAATCACACAGCT	86.8	Wolverine assembly produces more than 10 PCR products <500bp when matching primers with less than 3 single-base differences	yes
Mv14001	Mustela vison	DQ270764	TTTCAGAGAGTGTTTGAATCTTGG	CAATTCAAGCTCCACCTTGTT	(GTTTTT)2(TG)4(GG)(TG)8	225-236	6	Anistoroaei et al. 2006	TTTCAAGAAAGTGTTCGAATCTTGG	3	CAATTCAAGCTCCACCTTGTT	0	WOV01_AAE20220223_F8-ctg00009	5109820-5110042	223	TTTCAAGAAAGTGTTCGAATCTTGGTTTGAATTTGTTGGCCTAACAGTGTCCTTTGTTTTTGTTTTGTGTGTGTGTGTGTGTGTGTGTGTGTGTGTTTTCAAGGCAGTTACATTTTTCTAAAAGCCTATGTCCCATATCAGATTAAATAAGCTTTAATTGTAAGAATAAAATTTATGAGGATGATAATTTGGATGGCTTAAAAACAAGGTGGAGCTTGAATTG	87.3		yes
Mvi 1302	Mustela vison	AF480846	CATAGGTTCCAGGGATTAGAA	ATGCCATTACAGTACGACTCA	(GT)17	210-224	8	Vincent et al. 2003	CACAGGTTCCAGGGATTAGAA	1	ATGCCATTACGGTACGACCCA	2	WOV01_AAE20220223_F8-ctg00080	852081-852282	202	CACAGGTTCCAGGGATTAGAATATGGACATCTTTGGGATGGCAGTATTCTGTCTACTCTAAGGTTGTTTCCAGATGTTGGCCATTCAGAACAAAGCTACTAAAATCATTCGTACAGGGGTGTGTGTGTGTGTGTGTGTACAGCTTTACTTCTCTGGGGTCAGTGTCCAGAAACGCAATGACTGGGTCGTACCGTAATGGCAT	87.5		yes
Mvi4025	Mustela vison	DQ270788	GCTGCTGTAATGGGGATGAT	CTCTGGAGGAGCCAGAGAAG	(TC)11(AC)18	384-397	5	Anistoroaei et al. 2006	GCTGCCGTAATGGGGACGAT	2	CTCTGGAGGAGCCAGAGAAG	0	WOV01_AAE20220223_F8-ctg00014	28617044-28616651	394	GCTGCCGTAATGGGGACGATGTCTCTTGGAGAGCTATCACTAGAGGCTCACAGGCTGTGTTTAACACACACACACACACACACACACACACACACACACACTCACCTGCCTTATAGAACAAAATGTTGAAAAGGAAACCTCAATCCACACCCCTCAGAGACCCGGGATCTCAGCCTTCCACGCAGAGCTGGGAGGGCATCTTCCCACAGCCCCCACCAACTACCATCCAGAGCTGTTTACCTGCCAGGAGTCCCAAGGAGCGGTGTCCCCTGCCTTCTGCAGCAGGTGCTCCCAGGTTTATGGCCAGAGGTCCTCCTTGCAGAGCCGGGCGGTGCCCACTCTCCTTCAAGGTCTGACCCCCACCCCCCAGGAGGCTTCTCTGGCTCCTCCAGAG	87.6		yes
Mvis027	Mustela vison	AF132103	CCACAATAAGTTTCACTAACAC	TGGAGGGAGGAACATAAG	(CA)10	184	5	Fleming et al. 1999	CCACAATAAGTTTCACTAACAC	0	CAGAGGGAGGGACATAAG	3	WOV01_AAE20220223_F8-ctg00013	8600674-8600868	195	CCACAATAAGTTTCACTAACACATTCATCATCTAACAATCACAATTGTGTGTGTGTGTGTGTGTGTGTGTGTGTGTTCTGTGATAATTCACTCTCTTAGCTACTTCCAAGTATGTAATACATTATTGTTCATGGTCATTATCATGCTGTATCTAATTTCACTATTTCTGATATGCTCCTTATGTCCCTCCCTCTG	87.7		yes
Mvis002	Mustela vison	AF132100	TGGGAAAAATAGTGCTCCAAAG	AAACAGCAGAGAGCATACAGCC	(CA)11	184	6	Fleming et al. 1999	TGGGAAAAATAGTGCTCCAAAG	0	AAACAGCAGAGAGCGTACAGCC	1	WOV01_AAE20220223_F8-ctg00006	20474058-20474261	204	TGGGAAAAATAGTGCTCCAAAGTAATTTTTTGTCCCTACACATATATATGTGTGTGTGTATGTGTGTGTATCTATGTATGTATGTATCTATCTATATATCTAGCAGTGATCTTAGGGGATCTTAGGGGAGAGTAATTACCCTCCTTGCAAAGGCCTCTGTTTTCTTATCTGTAAAATTAGAGGGCTGTACGCTCTCTGCTGTTT	87.7		yes
Mvi4062	Mustela vison	DQ270825	CCAGTGATCCGTGAAAACCT	GCACCATTTGAAAAATGTTAAGC	(TG)12	234-240	4	Anistoroaei et al. 2006	CCAGTGATCCGTGAAAACCT	0	GCACCATTTGAAAAATGTTAAGC	0	WOV01_AAE20220223_F8-ctg00014	44535964-44536206	243	CCAGTGATCCGTGAAAACCTAAATGCTTTTGAACAAATCCCAGGAACAGAACTGCTATCCACAGATATCAGTGCCGTCTTGCAGGCTCTGCTGGGTTAGATACAACCGAATGCAGTGATAGCTCAGAGCTAAATAGCCTTTCAAATTAATTTGAAAACAAACTGTGTGTGTGTGTGTGTGTGTGTGTGTGTGTGTGTAGCATATGTATCATATGTAAGTAGCTTAACATTTTTCAAATGGTGC	87.7		yes
Mvi4063	Mustela vison	DQ270826	CCCTCCCCTAACACACACAC	GGCAGGCACTTTCAAGGATA	(AC)13(TC)10(CA)6	208-212	3	Anistoroaei et al. 2006	CCCTCCCCTAACACACACAC	0	GGCAGTCACTTTCAAGGATA	1	WOV01_AAE20220223_F8-ctg00019	12244473-12244280	194	CCCTCCCCTAACACACACACACACACACACATACACACACTGTCTAACACAACCTCATTTCTAAACATCCTTCACTGCAGTTATCACTGTCTACCTTATTTTGTAAAGTAGTTGTAAAGGCATCATCATGTTTGCTAACCTCTAACTCCTTTGGATTTGTCCAGTTTATTTCTGTATCCTTGAAAGTGACTGCC	88.2		yes
Mvi 1354	Mustela vison	AF480852	CCAACTGGAGCAAGTAAAT	CATCTTTGGGAAAGTATGTTT	(CA)22	166-200	11	Vincent et al. 2003	CCAACTGGAGCAAGTAAAT	0	CATCTTTGGGAAAGTATGTTT	0	WOV01_AAE20220223_F8-ctg00018	8049118-8048939	180	CCAACTGGAGCAAGTAAATTTGCTTTTGTGACCACTCTGAAAGAATATGAACATGCTGGCAATTCAATTTCTTTATGTTTAAATTGGAAACACACACACACACACACTTACCCACATCTCATATTCCTATAATTCATGGAGGTTCTGAATAATCAATGGAAACATACTTTCCCAAAGATG	88.3		yes
Mvi4015	Mustela vison	DQ270778	AAAGAACTGAGCGGTGGTTG	TTTCTCTCAATGGTGGCATCT	(CA)17	207-220	4	Anistoroaei et al. 2006	AAAGAACTGAGTGGTAGTTG	2	TTTCTCCCAATGGTGGCATCT	1	WOV01_AAE20220223_F8-ctg00083	282331-282138	194	AAAGAACTGAGTGGTAGTTGCCAGGTGTTAGGCTGGGAGGTGTGGCTTAAAAAAGGGTAACCTGAGGACCCTGTTGGCACCAGAAATGTTCAGTATGCTGACTGTGGTGGTGATACACACACACACACACACACGTCAATGCCCTGATTGTGATATCGTATTACAGTTTTGTAAGATGCCACCATTGGGAGAAA	88.5		yes
Mvi4004	Mustela vison	DQ270767	TTTTCTCACTGTGCTTTCTTTTAC	TGTACTTCCATAAAAATGCAAATG	(CAAAA)5…(AA)8	219-225	2	Anistoroaei et al. 2006	TTTTCCCACTGTGCTTTCTTTTAC	1	TGTACTTCCATAAAAATGCAAATG	0	WOV01_AAE20220223_F8-ctg00013	24832231-24832511	281	TTTTCCCACTGTGCTTTCTTTTACAATAGGCTGAGGGAAAGCATTTTTAGGGTTTTTTCTTTCTGGGAAGAAAAAACAAAACAAAACAAAACACCCCAATCTAAAAGTCCTGTAAGCATATATAAGTTAGTTATCAAGTGTTTTCACATTTAGTGTGCTCTGTCCGCTTCTAAAAAAAAAAAAAAAAAAAAAAAGAAAAAGAAATAAACTATAATATCTGCACAACAACAATCCTTACCAATTATGGGTTTTTTTTGCATTTGCATTTTTATGGAAGTACA	88.7		yes
Mvi4031	Mustela vison	DQ270794	GCCTTACCTCAGGCAATGTT	CACTTAACCAGAGGCCATCA	(TG)12	282-289	10	Anistoroaei et al. 2006	GCCTTACCTTAGGAAATGTT	2	CACTTAACCAGAGGCCATCA	0	WOV01_AAE20220223_F8-ctg00014	10695653-10695914	262	GCCTTACCTTAGGAAATGTTATATGTCAATTATATCTCAATAAAGCTATAAAGAATAAAATTTAAAAATTTAACATTTTTATTGCATTAGTTTATTTTCTTCCTCTATTATCTACTTACGTGCCTAGTGTGTGTGTGTGTGTGTGTGTGTATTCACACAATTATTTTATTTTAAGGAGGCCTACAACTCTGATTAGGGTTGAGGAGCCGGAGCAAGTAGGTCTGAGGTCATCCATAAGGCAATGATGGCCTCTGGTTAAGTG	89.3		yes
Mvi4014	Mustela vison	DQ270777	CGTCCTGCTGACACCTTTATC	ATCTTGGGGTCCTGGGATG	(GA)13	240-252	4	Anistoroaei et al. 2006	CCAGTCCTGCTGACACCTTAATC	3	ATCTTGGGGTCCTGGGATG	0	WOV01_AAE20220223_F8-ctg00013	16195567-16195802	236	CCAGTCCTGCTGACACCTTAATCTCAGACTTCTAACCTCCAGAACTGTGAGGAAACAAATTTGTTTGTTTATTTGTTTGTTTTTAAAGATTTTATTTATTCATTTGAGAGAGAGAGAGGAAGAGGCAGAGGGAATGAGCAGGGGGTGGGGCAGAGGGAGGGACAAAGGGAGAGGGGAAGCGGATTCCCCACTCAGCAGGGAGCCAGATGCAGGGCTCCATCCCAGGACCCCAAGAT	89.7		yes
Mvi4082	Mustela vison	DQ270845	CCCCCTTTCTGTGTTTCAAG	TTTTCCAAAGTTCTGCCAAC	(AG)12	350-352	2	Anistoroaei et al. 2006	GCCCCTTTCTGTGTTTCAAG	1	TTTTCCAAAGTTCTGCCAAC	0	WOV01_AAE20220223_F8-ctg00027	9747238-9746900	339	GCCCCTTTCTGTGTTTCAAGAGAAGGCAATTTTTGTTAAAGCGATTTTTTTTTTAGAATTTATTTATTTATTTGACAGAGAGAGATCCAAGTAGGCAGAGAGGCAGGCAGAGAGAAAGGGGGAAGCAGGCTCCCTGCCAAGCAGAGCGCCCGATGTGGGACTTGATCCCAGGACCCTGAGATCATGACCTGAGCCGAAGGCAGAGGCTTTAACCTACTGAGCCACCCAGGCGCCCTTAAAGTGATATTTAAATAGAAACTTCTAAACTGAGGAATGATTTGAGAATTGTTATGGATTTATAGAAGATCATCTGAGAATAGTTGGCAGAACTTTGGAAAA	89.8		yes
Mvi 1341	Mustela vison	AF480850	GTGGGAGACTGAGATAGGTCA	GGCAACTTGAATGGACTAAGA	(CA)17	148-176	12	Vincent et al. 2003	GTGGGTGACAGAGATAGGTCA	2	GGCAACTTGAATGGACTAAGA	0	WOV01_AAE20220223_F8-ctg00025	20236558-20236391	168	GTGGGTGACAGAGATAGGTCAACCGCAGTAACGTGAGAAAGTTTTAATATAAAAATGTTGTACTAGATTCTCTTCTTGCTATGTCAAATTCTCACACACACACACACACACACACACACACACACACACACACATTCTCACTGCCCATCTTAGTCCATTCAAGTTGCC	89.9		yes
Mvi4073	Mustela vison	DQ270836	CCCCCATATACAGTCTCTGTTGA	TGAACCCTCTCAGCTCCATT	(TTC)8	242-242	1	Anistoroaei et al. 2006	CCATATACAGTCTCTGTTGA	3	TGAACCCTCTCAGCTCCATT	0	WOV01_AAE20220223_F8-ctg00056	5309715-5309946	232	GGGCCATATACAGTCTCTGTTGAACATTCTTCTTCTTCTTCTTTTTTTCACAACTCTTTAAAAATGTAAAAGCAAATCCTAGCTCCCTGGCAATAGGGGACCAACCCTAGTGCAGACTTCAACAGAGATTTAATTTAAGGTGGTACCTCACAATTCCTTTCAAACAAAAAGACTTCTAAGAATCTTAAAGGTGTTGTCCCACAAAACCTTTAAATGGAGCTGAGAGGGTTCA	90.1		yes
Mvi 1322	Mustela vison	AF480848	GGCTGATTAATATTTTACACA	CAAAAACCACTACCTCAA	(CA)12	160-180	9	Vincent et al. 2003	GGCTGATTAATATTTTACACA	0	CAAAAATCACTACCTCAA	1	WOV01_AAE20220223_F8-ctg00015	14386441-14386286	156	GGCTGATTAATATTTTACACACACACACACCCCCCACATTTTCTTTACCCATTTATCCACTGATGGACACTTGGGTTGTTTCCATGTCTTGGTTATTGTAAATAATACCACAGTGAACATGGGGGTGCATATATATTTTTGAGGTAGTGATTTTTG	90.4		yes
Mvi 2243	Mustela vison	AY053518	CGGACATTTGTTCTAAGAGGT	AGATTAACAAGCCATGCTC	(TG)4 TA(TG)14	130-161	7	Vincent et al. 2003	CATAGACATTTGTTCTAAGAGGT	3	AGATTAACAAGCCATGCTC	0	WOV01_AAE20220223_F8-ctg00004	43859738-43859591	148	CATAGACATTTGTTCTAAGAGGTCAGCATTCCCTCTATTGCTCTGTGTGTGTATGAGTGTGTGTGTGTGTGTGTGTGTGTGTGTGTGTGTTTGCCTTTCCTGCTTGATAATGAGATGTTTAAGGACAGAGAGCATGGCTTGTTAATCT	90.4		yes
Mvi4036	Mustela vison	DQ270799	TGTCCAGTGTCTTGTAAACTTTCTTT	TGAGATGCAGCTAACGTGCT	(GTTTTT)4	400-400	1	Anistoroaei et al. 2006	TGTCCCGTGTCTTGTAAACTTTCTTT	1	TGAGATGCAGCTAAAGTGTT	2	WOV01_AAE20220223_F8-ctg00015	9065605-9065221	385	TGTCCCGTGTCTTGTAAACTTTCTTTTATATGTTTTGCCTGTGTGGTTTTTGTTTTTGCTTGTTTTAGGAAGGATGATAAATCTCATCCCTGTTCATCTTGCCAGAGTGGATCATAATATCCTTTTGTATTTTTAATATCTGCAGCATCTTGTTTCCTTTTTCATTTCTTTATTTTTCCTCTTCTCTCCCCTTGATTAAACTTGCCAGAGGTTTGTCTAATTAGTCATTTTAAGGAACCAACTCTTGCTTCCTGATCTTTCCTCTTATGTGTATATTTTCCATTTCATTAATTTCGGTTTTTTCAACTGAGATTATAATATCAAGTCCTCATTTTCTTTTGTAAGCATTTAAGACAATAATCAGTAACACTTTAGCTGCATCTCA	90.6		yes
Mvi4079	Mustela vison	DQ270842	CCGCAGGTCCTACTTTACCA	TTGGAGACCCACATTCAGTG	(AC)12	375-378	2	Anistoroaei et al. 2006	CCACAGGTCCTACTTTGCCA	2	TTCGAGACCCACGTTCAGTG	2	WOV01_AAE20220223_F8-ctg00101	977783-977411	373	CCACAGGTCCTACTTTGCCAACCCCTGTTCTAGAGAGAGAGCCTCTCGAGAAGCCTTGATAATCAGAGGGTGGAGTCACTAGACGGGATTCCTAATGTGGAGCAGTCTTGGAACAGCACGGTCAGTGGAGCGGAAACTTCTGGGGGGGGGCGGTGCTCCAGTCTCATGAGAGGGACGGTGGGAGAGGCATGAAAGATCCAGAAGCCTGGTTTTGCCATAAAATAGCCGAAGGACCAGCACGCAGTCACTCAGAAGTCACAGGGCTTTTATGAGAAGAACAAGAGCGTATATCCGAGAGTGCTACCAAAGTGAATATGGTAAACACACACACACACACGTTGAAGTAATTTCTGCACTGAACGTGGGTCTCGAA	90.8		yes
Mvi4026	Mustela vison	DQ270789	TCAGGAAGGAAAGCAATGAAA	TCACTTCTTAAAAGGCACAGTTTT	(AAT)7	244-259	4	Anistoroaei et al. 2006	TCAGGAAGGAAAGCAATGAAGA	1	TTACTTCTTAAAAGACACAGTTTT	2	WOV01_AAE20220223_F8-ctg00040	15205222-15204959	264	TCAGGAAGGAAAGCAATGAAGAGCTTTTGTCCTCTCTTTAAGGTGATAATACTGATAATAAATAATAATAATAATAATAATAATAAAAATAATAAAAATAACTACCACTTACTAAGTGCTCTCTGTGTACCAGTCTGTCTGGCACACTGGTCAGTGAGCGATCAAGGTATTGGGTCATTAGTCTGGTTTTGAAGTCAAAGAGAAAAATGGGACAGTGATTAACTTTTTTTAAGATTAAAGAAAACTGTGTCTTTTAAGAAGTAA	90.9		yes
Mvi4051	Mustela vison	DQ270814	CCTCTCTCTCCCCTTCTCCA	CCTCCAGCCTATGCTCTCAC	(AAGA)9(TTTTA)6	242-250	5	Anistoroaei et al. 2006	CCTCTCTCTCCCCCTCTCCA	1	CCTCCTGCCTGTGCTCTCAC	2	WOV01_AAE20220223_F8-ctg00011	12534416-12534655	240	CCTCTCTCTCCCCCTCTCCAAAAAGAAAGAAAGAGAGAGAGAAAGAGAGAAAGGAAGAAAGAAAATAAAAATACCCAGCCAGTTAATCTCTCTGACTCAATTTCCTTATTTCAAAGACATAAGAGATTTGGAGAAAGCAGCTTCTTTTTCTTTTTTTAAGTTGGTTTTTATTTTGTTTTATTTTTATTTTAAGATTTTACGTATTTATTTGACAGAGAGAGTGAGAGCACAGGCAGGAGG	91.1		yes
Mvi 1321	Mustela vison	AF480847	TTAAACACGAGACCGTATGTA	GAAAGTGTGCCAATTCCTA	(CA)13	91-107	9	Vincent et al. 2003	TTAAACACGAAACCATATGTA	2	GAAAGTGTGCCAATTCCTA	0	WOV01_AAE20220223_F8-ctg00035	2283473-2283370	104	TTAAACACGAAACCATATGTACCACAGAGCTCTCTTCTAATTCACACACACACACACACACACACACACACACATCAACGAGATGTAGGAATTGGCACACTTTC	91.3		yes
Mvi 1342	Mustela vison	AF480851	TGGGAGTGAGCGGTGAT	CTGGCCTTCAGTCAGTCTTG	(AC)14	141-165	8	Vincent et al. 2003	TGGGAGTGAGCGGTGAT	0	CTGGCCTTCAGTCAGTCTTG	0	WOV01_AAE20220223_F8-ctg00020	6755890-6755738	153	TGGGAGTGAGCGGTGATGGCACTACCTCCTGGTAGCTGCCCCCCAACCCCCAACACACACACACACACACACACACACACACGCCCCACCAGGCAACAGGGGGTGTCCTGGCCGGGGGAGAATTTCACAACCACAAGACTGACTGAAGGCCAG	92.2		yes
Mvi4037	Mustela vison	DQ270800	CAATGGATAAGCAACTGGTTTG	TCCAGGTTTACATATCAGGCTTT	(CA)14	293-300	4	Anistoroaei et al. 2006	CAATGGATAAGCAACTGGTTTG	0	TCCAAGTTTACATATCAGGCTTT	1	WOV01_AAE20220223_F8-ctg00018	15874372-15874677	306	CAATGGATAAGCAACTGGTTTGAGTTTAAAAATAACCCTACCAACAGAACCAAAAAAAAAGATCATTCACTGTGCACTGCATACACACAGACACACGCGCGTGCGCACACACACACAAACACACACAAATACATTCCTAAATAAATGAATATAAGCCAGTTTTCAAAGGAGTGTAGACACATCATAACTTTTTCAATTCTATAGGTTAACTATTTATTAAATAACTTTTCTTAGATTTAAAATTTATTCTGACTTCTAGGTAAGAGGAGATCCCCTTTTTATAAAAGCCTGATATGTAAACTTGGA	92.3		yes
Mvi4066	Mustela vison	DQ270829	GAAGCCCTGATGGTAATGGA	CCTGGTTTTCAAGGTGAGGA	(AC)19	316-330	5	Anistoroaei et al. 2006	GAAGCCCTGATGGTAATGGA	0	CCTGGTTTTGAAGGTGAGGA	1	WOV01_AAE20220223_F8-ctg00019	1686870-1687184	315	GAAGCCCTGATGGTAATGGAATGTGGGGGACTCCAGTGGGGCTGATTTCCTAGGAGTGTGGGCACACTCTAAACACACACACACACACACACACACCCTGTTAGTCCATTCCCTTCACTGAGACCACAGTGGTCTAAAGTCTACCTTGACCTGATCAGTCCTCTGCCTAACTCCTTCAGTGGCTCCCCAGTGCTCTTTGGATAAGCTGAGCTCTGGGCTCAAGGCAAGAGGCAAAACCAGTGAATGGCTTGTGCACAGGGAGAATGCAGCCCCCTACCCACTGCAGCAGCCTCTATCCTCACCTTCAAAACCAGG	92.7		yes
Mvi4023	Mustela vison	DQ270786	TCATCAGCGCAGTGGTATTC	CTTGGATAACCACCCACCAC	(TG)18	196-212	4	Anistoroaei et al. 2006	TTATCAGCGCAGTGGTATTC	1	CTTGGATAACTACCCAACAC	2	WOV01_AAE20220223_F8-ctg00063	2808046-2807841	206	TTATCAGCGCAGTGGTATTCAGATGCTTCCTGCTATCTCATAGTAATCTAATTGAATTGGGATTTTTTCCTCCCTCTATTCTTTTTCTAAGGGATTTTGAAGAGTATTTAGGAGAGACAATAAATGAAAACTGAAATTTCCCTATTTGTTGAAAAACTGTGTGTGTGTGTGTGTGTGTGTGTGTGTGTGTTGGGTAGTTATCCAAG	92.9		yes
Mvi4074	Mustela vison	DQ270837	GGGTTCGGGAGAGAGAGAAA	CAGAGAGAGGGGGAGAGAGAG	(GT)17…(CT)9	390-304	3	Anistoroaei et al. 2006	GGGTGCTGGAGAGAGAGAAA	2	CAGAGAGAGGAAGAGAGAGAGAG	3	WOV01_AAE20220223_F8-ctg00006	38058985-38059370	386	GGGTGCTGGAGAGAGAGAAAACACAAAGAAGAGAGAATTTTGATTAGAGACAAGTGATGCTTCTCTCTCTGTCTCTCTAGGTTGTGTGTGTGGGGTGTGTGTGTGTGTGTGTGTGTGTGTGTGTGTATCTTTTGCTTGTTGTGGTAGAGGTGTCGAGCCATATGGGGGAGTGAAGAGGAATTTTGGTCAGAAACTGTTCGTTACGTTATCCTGCCTTTTCCCTTTGTGCTGCCTTTGATCTATTTGCTTGGCTTAGTATTACAAAAAAGGGGGGGGGGAGAAAGAAAACAAGTACGATAATATATTCCGAGCTCCTTCCCCAAGATCCAGTTGAGGCTGCCTCTTTTTAAGTCAGTCTCTCCTCTCTCTCTCTCTTCCTCTCTCTG	93.1	Wolverine assembly produces more than 10 PCR products <500bp when matching primers with less than 3 single-base differences	yes
Mvi4095	Mustela vison	DQ270858	TTTCAAGTCCAGTTTCCCTGA	CAGAGGCCGATCCTGTTTAC	(AT)7…(AA)11	353-357	3	Anistoroaei et al. 2006	TTTCAAGTCCAGTTTCCCTGA	0	CACGGAGGCCGATCCTGTTTAC	2	WOV01_AAE20220223_F8-ctg00091	463271-462911	361	TTTCAAGTCCAGTTTCCCTGAATGGACACAAATATATAGATATATATATACTTTTCCTAAGGTTTGATTCCTCCCCCAAGAATAAAATAATTATTTACAAAACAAAACCCCCAAACCTCTTAAAAACCCTATAGATCTTGAGTATCACTGTTTCTTTAAAAAAAAAAAAAAAAAAAAAGTAGTTCCCAAAAGCAACAAGAAAGAAAAAATTCAGCTGATCTTGGCTCAGGGGTTTCTTTCAACACAAGGAGCTGGGTATGGTGAGTGTGTGATGAATGGGGAAAAAAAAAGGAAAAAAACCAGACGAAAATGAAAACGCACAGTGCAGGGATGTATGAGGTAAACAGGATCGGCCTCCGTG	93.2		yes
Mvi4061	Mustela vison	DQ270824	TCACGAATGTTTCAGGACCA	CAAATGAGAACCCCACCAGT	(CA)15	218-227	3	Anistoroaei et al. 2006	TCAAGAATGTTTCAGGACTGTA	3	CAAATGAGAACTCCACCAGT	1	WOV01_AAE20220223_F8-ctg00002	25221988-25221768	221	TCAAGAATGTTTCAGGACTGTAAAATTGTCCTATATACAGTTGGAGAAAATTATCCAGGCCCTCCCATCTTGATTTATAATGTGAGCTACCCACAAACACTATATATATTTACACACACACACACACACACACACACACATATTCATGTATATTTGTATATATGAAAAAACTCATTTAACCTTCTGGGAAATTACAGAATCACTGGTGGAGTTCTCATTTG	93.2		yes
Mvi4055	Mustela vison	DQ270818	CCCCAGCTTGTTTAGACACC	TGGGTTATCTTTCCCCTCCT	(AA)10	227-242	5	Anistoroaei et al. 2006	CCTGGCCAGCTTGTTTAGACACC	3	TGGGTTATCTTTCCCCTCCT	0	WOV01_AAE20220223_F8-ctg00021	12365938-12365708	231	CCTGGCCAGCTTGTTTAGACACCAAATTTACATTCCCTAGAGGAAAGAAAAACAAATTTGGAACACAAGGGTCCTTGGTCCCCAGAAAATAAACCCGCTTTTAAGTAGAAAGAGTAAGAACTGATTAGGTGGTTCTCTTATTTTTCCAAGCCAGACAAGTTCATTTAAAAAAAAAAAAAAAAAAAAAAAAAAAACCCAAAACCCCATATTTAGGAGGGGAAAGATAACCCA	93.3		yes
Mvi4086	Mustela vison	DQ270849	AGCCTCACCACAGCTCCAT	CCATCTCCGGAAGTCATTTG	(AC)9(AAT)7	245-245	1	Anistoroaei et al. 2006	AGCCTCACCACAGCTCCAC	1	CCATCTCCAAAAGTCATTTG	2	WOV01_AAE20220223_F8-ctg00020	13709127-13709371	245	AGCCTCACCACAGCTCCACGAGATGGGCACTCTCATCCCAGTTTTGCAGATGGTAAACCAAGTCTCAGAAAAGTTAAGTGTCTGGTCCCAGATCCCAAGCACTGAATGACAGAGAAGGACACAGCACACACACGCCTGTCTGCCTCCCAGGACTGAACACTCTCTAGCGAATGTTAAAAAACCCAAACTAAAAAATAATAATAATGATAATAATAATAATAATTTCAAATGACTTTTGGAGATGG	93.5		yes
Mvi 1271	Mustela vison	AF480844	TAAACACGGCTCACTAACTC	GTGGTATGCACTCAAGGT	(CA)15	176-190	7	Vincent et al. 2003	TAAACATGGCTCACTAACTC	1	GTGGTATGCACTCAGGGT	1	WOV01_AAE20220223_F8-ctg00007	48292802-48292620	183	TAAACATGGCTCACTAACTCTTTCAAACAGGACACACACACACACACACACACACACACACACACACACACGGGGAGGGGGTGGTGGGGGAGAGTATTTACCTTTCAGAGACATTGGGTCACCCTGCCTTACACAGAAAGAAGGAAATGTCTCTAACACCTTAAAACCCTGAGTGCATACCAC	93.5		yes
Mvi4042	Mustela vison	DQ270805	TTGTTTCTGTCTGCCGTCTG	CCCACCACAAATACCCTTGA	(GT)17	241-256	4	Anistoroaei et al. 2006	TTGTTTCTGTCTGCTGTCTG	1	CCCACCACAAAAGCCCTTGA	2	WOV01_AAE20220223_F8-ctg00019	8635424-8635175	250	TTGTTTCTGTCTGCTGTCTGTATCACATCTACCACTCAGTACCTAATTAACTAGAAACTCTGGGGATGTGGGAGAGAAATCCCTGGAAATCTACATTTTAAGTTTCCTCAAGTGTCCCTGTGTGCACTGAAGTTTGAGAACCCCTGTAATACAGGTAGCTTTCTTTGAATGGTGTGTGTGTGTGTGTGTGTGTGTGTGTGTGTGTGTAGGGCATATGCACAACCTGTGTGTCAAGGGCTTTTGTGGTGGG	95.2		yes
Mvis072	Mustela vison	AF132104	CTGCAAAGCTTAGGAATGGAGA	CCACTACACTGGAGTTTCAGCA	(CA)15	263	4	Fleming et al. 1999	CTGCCAAGCTTAGGAATGGAGA	1	CCACTACATTGGAGTTTCAGCA	1	WOV01_AAE20220223_F8-ctg00069	4610809-4611071	263	CTGCCAAGCTTAGGAATGGAGATAAAGATCCACATTGTGACACAAATGCATCCTAACTCTCTCCCCCAATTACTTAACTCTTACTCTAACACAATCAACAGATCAGAAAGTATCCAAAAAATCCAAAAAGATATGTTCATTCTTTCTGTAAGACAAATGCTTCCCATCTTTTCTTAAGGACATGGACCCTGTGTGTGTGTGTGTGTGTGTGTGTGTGTGTAAGTGTTCATTCTTTGTACTATGCTGAAACTCCAATGTAGTGG	96.6		yes
Mvi39	Mustela vison	not reported	CTCACCAGGCAGGGAG	AAAACAAGCATTCAGATCACC	not reported	112-124	7	O'Connell et al. 1996	CTCACCAGGCAGGGAG	0	AAAACAAGCATTCACATCACC	1	WOV01_AAE20220223_F8-ctg00024	25512026-25512148	123	CTCACCAGGCAGGGAGCAGTCTTGGGTGAAGGTGACAGCCGTTTCCTTTGGCTTAGTGTGTGTGTGTGTGTGTGTGTGTGTGTATGAGTGTGTTAGTGAAGAGGTGATGTGAATGCTTGTTTT	not reported		yes
Mvi219	Mustela vison	not reported	GGGTGCGGCTCTCACTGC	GGAGTATTGTCCTCACCTGC	not reported	164-180	7	O'Connell et al. 1996	GGGTGCGGCTCTCACAGG	2	GGAGTATTTTCCTCACCTGGC	2	WOV01_AAE20220223_F8-ctg00021	31693484-31693665	182	GGGTGCGGCTCTCACAGGGGCATCCCGGGAGATGGACGGGAACACACACACACACACACACACACACACACACACACACGTGAGCACACGCACATCTGACATCAGAGCCCAAGGACAGTGTGAGAACCTGGGGGGCAACCTCACGTGCTCACAAGGGACCTGCCAGGTGAGGAAAATACTCC	not reported		yes
Mvi114	Mustela vison	not reported	TTGTAAGAGTTAGAGGTAATC	AAACTCAAAATTGTCCTAAGCC	not reported	70-88	7	O'Connell et al. 1996	TTGTAAGAGTTAGAGGTAATTC	1	AAACTCAAAAATTGTCCTAGGCC	2	WOV01_AAE20220223_F8-ctg00003	3141847-3141925	79	TTGTAAGAGTTAGAGGTAATTCATATGTGTGTGCGTGTATGTGTGTGTGTGTGTAAGGCCTAGGACAATTTTTGAGTTT	not reported		yes
Mvi87	Mustela vison	not reported	AACAATAGTAGTGGCAGCAGC	GTCTGTGAAACACTGCAAAGC	not reported	81-87	4	O'Connell et al. 1996	AACAATAGTAGTGGCAGCAGC	0	GTCTGTGAAACACGGCAAAGC	1	WOV01_AAE20220223_F8-ctg00086	2027543-2027467	77	AACAATAGTAGTGGCAGCAGCAGGAGGGGTGTGTGTGTGTGTGTGTGTGTGTTAGTGCTTTGCCGTGTTTCACAGAC	not reported		yes
Mvi57	Mustela vison	not reported	GAACACGACCAGCCCTGC	GTTGAAATGAGGATCTCAC	not reported	90-104	7	O'Connell et al. 1996	GAACAGGACCAGCCCTGC	1	GGGAAAATGAGGATCTCAC	3	WOV01_AAE20220223_F8-ctg00014	5766613-5766499	115	GAACAGGACCAGCCCTGCATTCAAGTGGGAACTGTGCACGTGTGTGTGTGTGTGTGTGTGTGTGTGTGTGTGTGTGTGTTAGTATCTTTGGAAAGGGTGAGATCCTCATTTTCCC	not reported		yes
Tt-4	Taxidea taxus	not reported	GGTGAGACCCTGGAAATAGAAA	GCTAACCAAACCTAGCAATGAT	(TG)18	171-100	9	Davis and Strobeck 1998	GGTGAGACCCTGGAAATAGAAA	0	GCTAACCAAACCTTCTAGCAATGAT	3	WOV01_AAE20220223_F8-ctg00041	9733803-9733626	178	GGTGAGACCCTGGAAATAGAAAATTAACCGTTAGTTTAAAAGTGTTTGGTATGTGCATATGTGTGCGTGCATGCATGAGTATGTGCATGTGTGTGTGTGTGTGTGTGTGTGTGAGAGAGAGAGAGAGAGAGGGCTGGCTGGATTGTTTTAGATATCATTGCTAGAAGGTTTGGTTAGC	not reported		yes
Tt-3	Taxidea taxus	not reported	AGTCTGCTTGGGATTTTCTC	TTTTGCTCTATGATTACACC	(TG)23	158-176	11	Davis and Strobeck 1998	AGTCTGCTTGGGATTTTCTC	0	TTTTGCTCTATGATTACCTC	2	WOV01_AAE20220223_F8-ctg00069	6935885-6935723	163	AGTCTGCTTGGGATTTTCTCTCCCTCTCCCTCTGCTTCTCCCCCAACCACGTGTACGTGTGTGTGTGTGTGCGTGCGCGCGCGCGCACACCTGCACTCTCTCAGTCTCCAACATAAATAAATAAGTCTTTAAAAAAATACACAGAGGTAATCATAGAGCAAAA	not reported		yes
Mvi4032	Mustela vison	DQ270795	TCTCCCCGTATCTTGAATGC	CCGTGAATGATCAAAGAGTATAACC	(TG)15	298-300	2	Anistoroaei et al. 2006	CCTCACAGTATCTTGAATGC	3	CTGTGAATGATCAAAGAGTATAACC	1	WOV01_AAE20220223_F8-ctg00037	11564643-11564936	294	CCTCACAGTATCTTGAATGCAAAATACAAGTTGCATTTGCAATGTTTCTGAGGATGAATTCCTCAGGACTGTTCCTTTAGGGAAAGAAGAGAGAGAGAGTCTCTCTCTCTCTCTCTCTCTCTCTCTCTCTGTGTGTGTGAAATAAATAAAATGTTTTCCAAAAGATGGAGAGGGTTCCAAATTAAACCCACATATGTATATCTCCTTGGCAACTTGGAATGAAGATAATTGGATTAGAGGGAATTACTGACTATGTAGATATATAAATAGGTTATACTCTTTGATCATTCACAG	88.3	microsatellite pattern different (TC)14, surrounding sequence intact	maybe
Mvi 1273	Mustela vison	AF480845	GCTTAATTCGTATAGCATCCCT	CCTCCAGACCTCTAGCATC	(GGAA)6	183-215	9	Vincent et al. 2003	GCCTAATTCGTAAAGCATCCCT	2	CCTCCAGACCTCTAGCATC	0	WOV01_AAE20220223_F8-ctg00059	2173980-2174165	186	GCCTAATTCGTAAAGCATCCCTAAAATGGGGAAGGCCTTACCAAACAGCAAAAAAAAAAAAAAAAGAAAGAAAGAAAGAAAAGCTGTCTCTGCTGCCAGAGGTAAGATCTTTGCTTGGGAAAACAGGGCAGCTGTGGAAAAAGATACCCATGGAAAGCAGCATATTGGATGCTAGAGGTCTGGAGG	89.5	microsatellite pattern different (GAAA)4, surrounding sequence intact	maybe
Mvi4017	Mustela vison	DQ270780	CCCATTCCAGGAAAGACAGA	TGAGCACTTCCATACCAGGA	(TTA)7	217-217	1	Anistoroaei et al. 2006	CCCATTCCAGGAAAGACAGA	0	TCAACACTCCCATACCAGGA	3	WOV01_AAE20220223_F8-ctg00004	15877025-15877259	235	CCCATTCCAGGAAAGACAGATCTGTATCTAATTTCTAAAAGTCAGACTTCTTAATGTGTCAACCATTACCACATCAATTATCTCTCCATCCCCAACATCACAACGTCCCTATCCTTCAGGGAGAATGTAAACTTTTTGGTTGCATGGGTTTTTGTTGTTGTTGTTGTTGTTGTTTTTAGTACTCCTAGAGGAGTCCTAAAGATTAACAGGAATCCTCCTGGTATGGGAGTGTTGA	89.5	microsatellite pattern different (GTT)7, surrounding sequence intact	maybe
Mvi4054	Mustela vison	DQ270817	GAAGGAAATTTGCCCCAAAG	TGGGAAAGAATCACACAGCA	(ATT)9	294-302	3	Anistoroaei et al. 2006	GAAGGAAATTTGCCCCAAAG	0	TGGGAAATAATCACACAGCA	1	WOV01_AAE20220223_F8-ctg00013	48374880-48375180	301	GAAGGAAATTTGCCCCAAAGCCTGCGAGATTACAGTTAGGAAAAGATGGGGAGAAAAAGGGGGTAACCTTGAGGAGGAAAACCTGAACGTCTGGATGAAGGGTTTGCACTTTGGACTGACTGTGAAGGGTTTTGGTGGTTTGATTTGATTTTTTTTTTTTTTTTTTTTTTTTTTTTTTGGACACCAGCATTTCCAGATGATTGTCAAAGGCAGTCCAGAGCCCAGGACTAGCTCTGAGCCTTTGCCCACCTTTTCCAGAGGCTTTGATAGGTGTATGTTAATGCTGTGTGATTATTTCCCA	91.4	microsatellite pattern different (TT)15, surrounding sequence intact	maybe
Lut457	Lutra lutra	Y16299	CAGGTTTATGGCTTTATGGCTTTC	CAGGGTTTGATTTCTGGTGAGG	(CA)26	224-252	9	Dallas and Piertney 1998											no
Lut717	Lutra lutra	Y16304	TGTTGCCTTCAGAGTCCTGTG	GTCAGGCATTGTAACATATTCTCAG	(GATA)12	175-203	6	Dallas and Piertney 1998											no
Lut833	Lutra lutra	Y16292	CAAATATCCTTTGGACAGTCAG	GAAGTTATCTAATTTGGCAGTGG	(GATA)15	155-183	8	Dallas and Piertney 1998											no
Lut733	Lutra lutra	Y16293	GATCTCATTTTAAATGTTCTTACCAC	TGGTTCTCTTGCAGGATCTG	(GATA)4GAT(GATA)12	164-192	5	Dallas and Piertney 1998											no
Ma-5	Martes americana	not reported	TAAAACCAGGAAACAGATAC	AGTATGGATAAAGCACAAAC	(TG)17	254-264	8	Davis and Strobeck 1998											no
Ma-7	Martes americana	not reported	CTGAGCAGAAGGCAGAGGTT	TTAGAAAGCAGGGGTGGATT	(TG)9(GA)2(TG)8	197-203	3	Davis and Strobeck 1998											no
Mer005	Mustela erminea	AF132107	TCCTTGCCAGAGACACACAG	GATGCCTCTCTCCGTCACTC	(CA)16	296	12	Fleming et al. 1999											no
Mer009	Mustela erminea	AF132108	AGTGTCCCAAGCACAAATCC	GATTTGGCTGCTTGCCTG	(CA)18	211	11	Fleming et al. 1999											no
Mer082	Mustela erminea	AF132112	GCCCTGCTTGGGTGTAGAGT	TTTAGATTCCCCTGCACCAG	(CA)9	132	9	Fleming et al. 1999											no
Mvi4076	Mustela vison	DQ270839	AAACCTGCAAAGGAGGATGA	CTTGGTCATGGAAAGCGAGT	(AA)11	196-202	3	Anistoroaei et al. 2006											no
Mvi4038	Mustela vison	DQ270801	CTTTGCCTGCCATTCTGTCT	TCTTTTGCAAAGTTCCTCCAA	(AA)11	231-237	3	Anistoroaei et al. 2006											no
Mvi4021	Mustela vison	DQ270784	TACCTTGGCACTGGGAAGAG	AAAGGATTGCCACAGTTTCTTT	(AA)11	300-300	1	Anistoroaei et al. 2006											no
Mvi4072	Mustela vison	DQ270835	GGAAGCCTGCTTTCTCCTCT	TCTGAAGGTATTGGTCCTTTGTC	(AA)12	143-149	2	Anistoroaei et al. 2006											no
Mvi4067	Mustela vison	DQ270830	CCTGCCTCTCTGCCTACTTC	TGACTCATCCAAGAAGATGGTG	(AA)12	363-376	4	Anistoroaei et al. 2006											no
Mvi4039	Mustela vison	DQ270802	GTTCAGAAGGTCCCCAGGA	GATCCTGACCTGAACCGAAG	(AA)13	215-218	4	Anistoroaei et al. 2006											no
Mvi4091	Mustela vison	DQ270854	CGGTTGGATGAGCAGAAACT	CACAACTAGAGTGGTCTTTTCCA	(AAAT)10	290-298	3	Anistoroaei et al. 2006											no
Mvi4041	Mustela vison	DQ270804	CAGGTCCTGTGTGTATTTTGG	TTTTCCCTTTCAGTTTCTTATTTAATC	(AC)12	193-200	3	Anistoroaei et al. 2006											no
Mvi4077	Mustela vison	DQ270840	AGACGTGAGCCGTAGCATTT	ACACGCAGCTTCTCTGGAAT	(AC)15	208-222	5	Anistoroaei et al. 2006											no
Mvi4084	Mustela vison	DQ270847	GCACTTTTCAGCATCCAAAA	GGCATCTTGGTTCTTTCCA	(AC)15	250-250	1	Anistoroaei et al. 2006											no
Mvi 1381	Mustela vison	AF421188	CCATCGGAGTTTCTCATCGT	CCAGGTGCCCCTTACATT	(AC)19	185-198	7	Vincent et al. 2003											no
Mvi4010	Mustela vison	DQ270773	AGTCAGTGACCCGCTGAATC	ACCCAACTCGGGTCTTCTTT	(AC)8…(CA)6…(AC)7…(CA)4…(CA)4	353-361	5	Anistoroaei et al. 2006											no
Mvi4060	Mustela vison	DQ270823	CGCCCGGTTATCTTGATTTA	TTCCAACAAGGGATGGAGAG	(ACAAA)4	207-207	1	Anistoroaei et al. 2006											no
Mvi4048	Mustela vison	DQ270811	GAATGCCCATGGTTAAAGACA	TCCATATCCCTCTGCTGCTC	(AG)10	213-215	2	Anistoroaei et al. 2006											no
Mvi4099	Mustela vison	DQ270861	AATAACCCTCCAGCCCATCT	CCTGGACCTTGAGAATCTGG	(AG)7(GA)7	284-300	4	Anistoroaei et al. 2006											no
Mvi5000	Mustela vison	DQ270862	TAAGCGGCTGTTTCAGCTC	TGGGGATCTTACTACATACAGATG	(AG)7(GA)8	252-267	4	Anistoroaei et al. 2006											no
Mvi4068	Mustela vison	DQ270831	GATTTTATTTGTTTAGGCAGAGAGG	CTGCACAGCAAAGGAATCAG	(AG)9	200-204	2	Anistoroaei et al. 2006											no
Mvi4071	Mustela vison	DQ270834	CCCTTTCGTACCATGTGACC	GGATCGAGTCCCACATCG	(AG)9…(AC)10	214-220	3	Anistoroaei et al. 2006											no
Mvi4040	Mustela vison	DQ270803	GTGCCCTCACTGGCTTATGT	TCAGAGAGGGCCTAGCTAAACT	(AT)21	163-163	1	Anistoroaei et al. 2006											no
Mvi4019	Mustela vison	DQ270782	GCTCAGGGTGAAATCTGCTT	GGCCAGAGAAGAGTCTGGTG	(ATAC)7	228-228	1	Anistoroaei et al. 2006											no
Mvi4057	Mustela vison	DQ270820	CCCTTGCTGTGACTATTCTCG	TAACTGGACTGGGGGAGTTG	(ATT)7	360-364	2	Anistoroaei et al. 2006											no
Mvi4045	Mustela vison	DQ270808	AGCGCAGCCCACACACAC	GGGTGACTACCAAGTGCCATA	(CA)12	224-224	1	Anistoroaei et al. 2006											no
Mvis022	Mustela vison	AF132102	ATCAAGTCCTGCATCAGGCT	TGGGCTGTTTGTCCAGGT	(CA)13	283	8	Fleming et al. 1999											no
Mvis099	Mustela vison	AF132106	TGAGGCAAGAGGAGCAAAAG	TTTGCATTTCCCTGATGAGG	(CA)16	346	8	Fleming et al. 1999											no
Mvi4046	Mustela vison	DQ270809	CTGCTTCCAGACCTCTGACC	AGTGCTCCAGAGAGGGAATG	(CAA)8…(AT)12	190-192	2	Anistoroaei et al. 2006											no
Mvi4013	Mustela vison	DQ270776	CTCCCTTCGGCTCAGGTC	AGCTTCCCCTTCCTTAGCAG	(CT)3(TC)(CT)7…(AA)4(TCTT)(AA)11	224-229	2	Anistoroaei et al. 2006											no
Mvi4064	Mustela vison	DQ270827	AAAGCCTGCTTCTCCCTTTC	CAACCCACAGTTGTGGTGAA	(CT)5(TC)7(CCCT)4	190-190	1	Anistoroaei et al. 2006											no
Mvi4012	Mustela vison	DQ270775	AGCAGGAAATCTGCTTGAGG	AAGAGAGAGGGCAAAGGTCA	(CT)7(TT)(TC)7	250-272	4	Anistoroaei et al. 2006											no
Mvi4096	Mustela vison	DQ270859	GTCATGATCTCAGGGGTTCC	TTGCCCTGACAGAACTGTTATC	(CT)8…(TC)8…(ATAA)3	208-208	1	Anistoroaei et al. 2006											no
Mvi4024	Mustela vison	DQ270787	CCTGCAGTTAACAATTGTCTGTTT	TTGGAATGAAAGGTGGAAGA	(GAAG)5	241-241	1	Anistoroaei et al. 2006											no
Mvi4011	Mustela vison	DQ270774	GGATTCGGTACCATCACTGAA	AGAAGCAGACTCCCTGCTGA	(TAAA)9	215-215	1	Anistoroaei et al. 2006											no
Mvi4090	Mustela vison	DQ270853	GGATCGAGTCCCACATCG	TGTGTCAACAGTTACTTCTTTCTTTG	(TC)12	288-300	5	Anistoroaei et al. 2006											no
Mvi 1272	Mustela vison	AF480845	CCTCCCCTTCTCGTG	TCTTTCTGCTATTCGGTAAG	(TC)14 AT(TC)4	165-179	8	Vincent et al. 2003											no
Mvi4016	Mustela vison	DQ270779	CTACTCAGCAGGGAGCTTGC	CTCAAGCTATGCATCCAACG	(TC)15AAA(ATA)5	321-321	1	Anistoroaei et al. 2006											no
Mvi4009	Mustela vison	DQ270772	CCATGGAACTTGGAATGGTT	TTTTAGAATGGAAAGCCAAGTTTC	(TC)8(CA)4	287-294	3	Anistoroaei et al. 2006											no
Mvi4059	Mustela vison	DQ270822	GTCCTGGTCCAGAGTCCTGA	CATCCCCAGACAGCTAGAGG	(TG)16	212-214	2	Anistoroaei et al. 2006											no
Mvi4097	Mustela vison	DQ270860	TTCACCCTTTTTACCCACCA	GGAGGGCTTCTCAGATCCTT	(TG)8AT(TG)5A(TG)8	233-233	1	Anistoroaei et al. 2006											no
Mvi4035	Mustela vison	DQ270798	GGGGCGACCTTCTCTACAGT	ATACTTGGTGCCGAAACCTG	(TT)11	363-371	3	Anistoroaei et al. 2006											no
Mvi4052	Mustela vison	DQ270815	ATTTCCACAGAGCACCATCC	AAGGGTCATCTTTGTCCCAAT	(TT)13	230-236	6	Anistoroaei et al. 2006											no
Mvi24	Mustela vison	not reported	CTTGCCTCTATCAGITCTCC	TATTCTGGGTCITITCTATCC	not reported	140-142	2	O'Connell et al. 1996											no
Miv232	Mustela vison	not reported	GACGATTCACAAACCTATACC	TCACCAGGGACCAACAGGT	not reported	146-152	4	O'Connell et al. 1996											no
Mvi111	Mustela vison	not reported	GTGGGCATAGAATTTAGAGG	TTATCAAAGACAATGTGCGAG	not reported	89-106	5	O'Connell et al. 1996											no
Mvi54	Mustela vison	not reported	AGAGTCTGTATACCTCCACC	CCCTCCITGGCTCCGCAC	not reported	97-132	5	O'Connell et al. 1996											no
Tt-2	Taxidea taxus	not reported	AGCCAAGACACAGAAACAAC	TTCAAGGATTCAAGGACCAT	(TG)11	202-210	5	Davis and Strobeck 1998											no
Tt-1	Taxidea taxus	not reported	AACGGCTTCTAACCACTCCA	CCCCGCTTTTCATTTCTTTA	(TG)20	152-172	8	Davis and Strobeck 1998											no

## Sheet: references
Abbrev.	Full
Anistoroaei et al. 2006	Anistoroaei, R., and K. Christensen, 2006 A test of mink microsatellite markers in the ferret: Amplification and sequence comparisons. Hereditas 143: 198 201.
Dallas and Piertney 1998	Dallas, J., and S. Piertney, 1998 Microsatellite primers for the Eurasian otter. Mol Ecol 7(9): 1248 1251.
Davis and Strobeck 1998	Davis, C. S., and C. Strobeck, 1998 Isolation, variability, and cross-species amplification of polymorphic micro-satellite loci in the family Mustelidae. Mol Ecol 7(12): 1776 1778.
Duffy et al. 1998	Duffy, A., A. Landa, M. O’Connell, C. Stratton, and J. M. Wright, 1998 Four polymorphic microsatellites in wolverine, Gulo gulo. Anim Genet 29: 63 63.
Fleming et al. 1999	Fleming, M. A., E. A. Ostrander, and J. A. Cook, 1999 Microsatellite markers for American mink (Mustela vision) and ermine (Mustela erminea). Mol Ecol 8(8): 1352 1355.
O'Connell et al. 1996	O’Connell, M., J. M. Wright, and A. Farid, 1996 Development of PCR primers from nine polymorphic American mink Mustela vision microsatellite loci. Mol Ecol 5(2): 311 312.
Vincent et al. 2003	Vincent, I. R., A. Faris, and C. J. Otieno, 2003 Variability of thirteen microsatellite markers in American mink (Mustela vison). Can J Anim Sci 83(3): 597 599.
Walker et al. 2001	Walker, C. W., C. Vila, A. Landa, M. Linden, and H. Ellegren, 2001 Genetic variation and population structure in Scandinavian wolverine (Gulo gulo) population. Mol Ecol 10(1): 53 63.
