# Supplementary material for: Chromosomal-level reference genome assembly of the North American wolverine (Gulo gulo luscus): a resource for conservation genomics
Source: G3 (Bethesda). 2022 Jun 8;12(8):jkac138. doi: 10.1093/g3journal/jkac138 (PMC9339297; doi:10.1093/g3journal/jkac138)
Supplement: jkac138_Table_S2 [file jkac138_table_s2.xlsx]

## Sheet: all
Gene Symbol	Alternative Names	GenBank Accession	Category (Excel Tab)	Full Name	Reference	Gene Length (bp)	Exon Count	CDS Length (bp)	Wolverine Protein Similarity Against Human	Wolverine CDS Similarity Against Human	Remark
A4GNT	alpha4GnT	OM350478	BUSCO Fragmented or Missing	alpha-1,4-N-acetylglucosaminyltransferase		4923	2	1026	85.6	85.2
ABCG1	ABC8,WHITE1	OM350611	Aggression	ATP binding cassette subfamily G member 1	Gietl et al. 2007	50575	15	2001	98.6	90.2
ACAT1	ACAT,MAT,T2,THIL	pending	BUSCO Fragmented or Missing	acetyl-CoA acetyltransferase 1		24333	12	1284	91.9	83.1
ACE	ACE1,CD143,DCP,DCP1	OM350480		angiotensin I converting enzyme		18931	25	3942	92.1	87.1
ACE2	ACEH	OM350479		angiotensin converting enzyme 2	Chan et al. 2020; Wang et al. 2020; Yan et al. 2020	36590	18	2418	91.4	86.3
ACHE	ACEE,ARACHE,N-ACHE,YT	OM350612	Aggression	acetylcholinesterase (Cartwright blood group)	Duysen et al. 2002	3860	4	1836	81.8	76.8
ADGRG3	GPR97,PB99,PGR26	OM350481	BUSCO Fragmented or Missing	adhesion G protein-coupled receptor G3		19324	12	1680	75.7	75.1
ADH1C	ADH3	OM350613	Aggression	alcohol dehydrogenase 1C (class I), gamma polypeptide	Sonuga-Barke 2008	14984	9	1128	93.3	86.1
ADORA1	RDC7	OM569627	Aggression; BUSCO Fragmented or Missing	adenosine A1 receptor	Gimenez-Llort et al. 2002	29353	2	981	96.6	92
ADORA2A	A2aR,ADORA2,RDC8	OM569628	Aggression	adenosine A2a receptor	Ledent et al. 1997	7935	2	1239	93.9	89.7
AGO1	EIF2C,EIF2C1,GERP95,Q99,hAgo1	OM350482	BUSCO Fragmented or Missing	argonaute RISC component 1		32019	19	2574	100	95.7
AGO2	CASC7,EIF2C2,LESKRES,LINC00980,PPD,Q10	OM350483	BUSCO Fragmented or Missing	argonaute RISC catalytic component 2		95928	19	2583	99.7	92.3
AK9	AK 9,AKD1,AKD2,C6orf199,C6orf224,dJ70A9.1	OM350484		adenylate kinase 9		115990	40	5715	88.1	84.9
AKAP5	AKAP75,AKAP79,H21	OM350614	Aggression	A-kinase anchoring protein 5	Richter et al. 2011	1290	1	1290	84.8	85.6
AKAP8	AKAP 95,AKAP-8,AKAP-95,AKAP95	OM350486		A-kinase anchoring protein 8		17125	14	2082	89.4	84.8
AKAP8L	HA95,HAP95,NAKAP,NAKAP95	OM350485	BUSCO Fragmented or Missing	A-kinase anchoring protein 8 like		27304	14	1935	95.7	90.5
AKT1	AKT,PKB,PKB-ALPHA,PRKBA,RAC,RAC-ALPHA	pending	BUSCO Fragmented or Missing	AKT serine/threonine kinase 1		16600	13	1443	97.9	90.9
AKT2	HIHGHH,PKBB,PKBBETA,PRKBB,RAC-BETA	pending	BUSCO Fragmented or Missing	AKT serine/threonine kinase 2		26979	13	1446	99	91.7
ALDH5A1	SSADH,SSDH	OM350615	Aggression	aldehyde dehydrogenase 5 family member A1	Zhang-James et al. 2019	22911	10	1599	88.1	83.1
ALG9	CDG1L,DIBD1,GIKANIS,LOH11CR1J	pending	BUSCO Fragmented or Missing	ALG9 alpha-1,2-mannosyltransferase		91623	15	1836	96.8	91.2
ALK	ALK1,CD246,NBLST3	OM350616	Aggression	ALK receptor tyrosine kinase	Zhang-James et al. 2019	668204	29	4887	93.6	87.7
ALKBH6	ABH6	pending	BUSCO Fragmented or Missing	alkB homolog 6		3635	6	468	90.7	87.9
ALX1	CART1,FND3,HEL23	pending	BUSCO Fragmented or Missing	ALX homeobox 1		20362	4	981	98.8	95.1
AMHR2	AMHR,MISR2,MISRII,MRII	pending	BUSCO Fragmented or Missing	anti-Mullerian hormone receptor type 2		5309	11	1635	83.4	82.2
AMY		OM569629		amylase	Pajic et al. 2019	8465	10	1536	95.3	90.3	Similarity score is calculated against Human’s AMY2A
AMZ2		OM350487		archaelysin family metallopeptidase 2		6599	6	1083	93.1	87.9
ANKLE2	KIAA0692,LEMD7,Lem4,MCPH16	OM350488	BUSCO Fragmented or Missing	ankyrin repeat and LEM domain containing 2		22856	13	2898	79.8	76.8
ANPEP	APN,CD13,GP150,LAP1,P150,PEPN	OM569630		alanyl aminopeptidase, membrane		17123	20	2973	87	81.1
ANXA5	ANX5,CPB-I,ENX2,HEL-S-7,PP4,RPRGL3,VAC-alph	pending	BUSCO Fragmented or Missing	annexin A5		28330	12	966	98.4	91.5
ANXA13	ANX13,ISA	pending	BUSCO Fragmented or Missing	annexin A13		57079	11	951	95.9	88.5
AP3M1		pending	BUSCO Fragmented or Missing	adaptor related protein complex 3 subunit mu 1		9889	8	1257	100	94.7
APBB3	FE65L2,SRA	pending	BUSCO Fragmented or Missing	amyloid beta precursor protein binding family B member 3		5365	12	1461	94.9	91.9
APOH	B2G1,B2GP1,BG	pending	BUSCO Fragmented or Missing	apolipoprotein H		13425	8	1038	89.6	85.1
AR	AIS,AR8,DHTR,HUMARA,HYSP1,KD,NR3C4,SBMA,SMAX1,TFM	OM350618	Aggression	androgen receptor	Aluja et al. 2011	193274	8	2661	91.8	86.6
ARHGAP39	CrGAP,Vilse	pending	BUSCO Fragmented or Missing	Rho GTPase activating protein 39		53194	10	3246	92.9	88.2
ARID1B	6A3-5,BAF250B,BRIGHT,CSS1,DAN15,ELD/OSA1,MRD12,OSA2,P250R,SMARCF2	OM350617	Aggression	AT-rich interaction domain 1B		437490	19	7035	95.9	90.2
ARMC7		pending	BUSCO Fragmented or Missing	armadillo repeat containing 7		15821	3	621	89.3	83.9
ARPC1A	Arc40,HEL-68,HEL-S-307,SOP2Hs,SOP2L	pending	BUSCO Fragmented or Missing	actin related protein 2/3 complex subunit 1A		26299	9	1113	100	94.5
ARSB	ASB,G4S,MPS6	pending	BUSCO Fragmented or Missing	arylsulfatase B		163475	8	1608	94.2	89.4
ATF2	CRE-BP1,CREB-2,CREB2,HB16,TREB7	OM291565		activating transcription factor 2		58349	12	1518	100	96.2
ATP2C2	SPCA2	pending	BUSCO Fragmented or Missing	ATPase secretory pathway Ca2+ transporting 2		58337	27	2841	89.5	82.5
ATP5F1B	ATP5B,ATPMB,ATPSB,HEL-S-271	pending	BUSCO Fragmented or Missing	ATP synthase F1 subunit beta		5827	10	1587	97.4	92.9
ATP9B	ATPASEP,ATPIIB,HUSSY-20,NEO1L,hMMR1	OM350489	BUSCO Fragmented or Missing	ATPase phospholipid transporting 9B (putative)		236722	30	3432	95.5	86.4
AURKC	AIE2,AIK3,ARK3,AurC,HEL-S-90,SPGF5,STK13,aurora-C	OM291566		aurora kinase C		3007	6	1002	80.9	78
AVP	ADH,ARVP,AVP-NPII,AVRP,VP	OM350621	Aggression	arginine vasopressin	Malik et al. 2014	1804	3	501	91	88.8
AVPR1A	AVPR V1a,AVPR1,V1aR	OM350619	Aggression	arginine vasopressin receptor 1A	Malik et al. 2014; Zhang-James et al. 2019	4006	2	1257	88.5	85.3
AVPR1B	AVPR3,V1bR,VPR3	OM350620	Aggression	arginine vasopressin receptor 1B	Zai et al. 2012; Luppino et al. 2014	5186	2	1269	85.9	86.2
B4GALT5	B4Gal-T5,BETA4-GALT-IV,beta4Gal-T5,beta4GalT-V,gt-V	pending	BUSCO Fragmented or Missing	beta-1,4-galactosyltransferase 5		72956	9	1167	98.5	91.5
BCL2L1	BCL-XL/S,BCL2L,BCLX,Bcl-X,PPP1R52	OM350490		BCL2 like 1		47169	2	702	98.7	95.3
BCL7A	BCL7,SMARCJ1	pending	BUSCO Fragmented or Missing	BAF chromatin remodeling complex subunit BCL7A		25337	6	696	96.5	88.8
BCL7B	SMARCJ2	pending	BUSCO Fragmented or Missing	BAF chromatin remodeling complex subunit BCL7B		18432	6	609	98.5	93.6
BDH2	DHRS6,EFA6R,PRO20933,SDR15C1,UCPA-OR,UNQ6308	pending	BUSCO Fragmented or Missing	3-hydroxybutyrate dehydrogenase 2		17846	9	738	98	90.9
BDNF	ANON2,BULN2	OM350622	Aggression	brain derived neurotrophic factor	Ito et al. 2011	744	1	744	99.6	94.1
BIRC5	API4,EPR-1	pending	BUSCO Fragmented or Missing	baculoviral IAP repeat containing 5		7923	4	429	95.8	90.4
BLK	MODY11	pending	BUSCO Fragmented or Missing	BLK proto-oncogene, Src family tyrosine kinase		19632	12	1503	94.7	85
BMP1	OI13,PCOLC,PCP,PCP2,TLD	pending	BUSCO Fragmented or Missing	bone morphogenetic protein 1		32564	16	2193	97	90.6
BMP2	BDA2,BMP2A,SSFSC,SSFSC1	OM350623	Aggression	bone morphogenetic protein 2	Merjonen et al. 2011	9516	2	1188	96.7	90.7
BMPR1A	10q23del,ACVRLK3,ALK3,CD292,SKR5	OM350610		bone morphogenetic protein receptor type 1A		31255	11	1602	99.2	93
BOC	Boi,CDON2	pending	BUSCO Fragmented or Missing	BOC cell adhesion associated, oncogene regulated		34677	18	3333	92.8	87.6
BOK	BCL2L9,BOKL	pending	BUSCO Fragmented or Missing	BCL2 family apoptosis regulator BOK		8474	4	642	96.2	89.1
BRAF	B-RAF1,B-raf,BRAF1,NS7,RAFB1	OM350491		B-Raf proto-oncogene, serine/threonine kinase		166437	18	2295	99.2	95.4
BRS3	BB3,BB3R,BBR3	pending	BUSCO Fragmented or Missing	bombesin receptor subtype 3		4092	3	1200	93.5	89.1
BRSK1	hSAD1	OM291567		BR serine/threonine kinase 1		17114	19	2337	99.4	93.9
BSG	5F7,CD147,EMMPRIN,EMPRIN,HAb18G,OK,TCSF	OM569631		basigin (Ok blood group)	Millet et al. 2020	7039	7	804	52.9	53.1
BTLA	BTLA1,CD272	OM794684		B and T lymphocyte associated		26816	5	879	73.2	76.3
C2	ARMD14,CO2	pending	BUSCO Fragmented or Missing	complement C2		11590	18	2247	90.8	83.8
C19orf47		OM350492		chromosome 19 open reading frame 47		15072	8	1155	87.2	83.2
C19orf85		OM291568		chromosome 19 open reading frame 85		5122	2	630	75.2	76.9
CACNB3	CAB3,CACNLB3	OM350624	Aggression	calcium voltage-gated channel auxiliary subunit beta 3	Zhang-James et al. 2019	7779	13	1455	100	95
CADM1	BL2,IGSF4,IGSF4A,NECL2,Necl-2,RA175,ST17,SYNCAM,TSLC1,sTSLC-1,sgIGSF,synCAM1	OM350625	Aggression; BUSCO Fragmented or Missing	cell adhesion molecule 1	Zhang-James et al. 2019	321002	10	1344	98	92.5
CAMKMT	C2orf34,CLNMT,CaM KMT,Cam,KMT	pending	BUSCO Fragmented or Missing	calmodulin-lysine N-methyltransferase		379141	11	972	92	92
CAMP	CAP-18,CAP18,CRAMP,FALL-39,FALL39,HSD26,LL37	OM291569		cathelicidin antimicrobial peptide		2069	4	528	68.9	67.7
CCDC17		OM350493	BUSCO Fragmented or Missing	coiled-coil domain containing 17		3615	13	1752	76.5	74.5
CCDC24		pending	BUSCO Fragmented or Missing	coiled-coil domain containing 24		2930	8	939	79.2	80.7
CCDC28B		pending	BUSCO Fragmented or Missing	coiled-coil domain containing 28B		2080	4	639	80.7	75.4
CCDC62	CT109,ERAP75,TSP-NY	OM350494	BUSCO Fragmented or Missing	coiled-coil domain containing 62		40589	12	2037	86.9	84.4
CCDC106	HSU79303,ZNF581	OM350495		coiled-coil domain containing 106		2572	5	846	95.4	90.2
CCDC183	KIAA1984,PARF,bA216L13.7	pending	BUSCO Fragmented or Missing	coiled-coil domain containing 183		9318	14	1647	85.4	81.1
CCL1	I-309,P500,SCYA1,SISe,TCA3	OM794685	Innate Immunity; Chemokines and Receptors	C-C motif chemokine ligand 1	Esche et al. 2005; Sokol and Luster 2015	2656	3	285	65.6	69.2
CCL2L	GDCF-2,HC11,HSMCR30,MCAF,MCP-1,MCP1,SCYA2,SMC-CF	OM794686	Innate Immunity; Chemokines and Receptors	C-C motif chemokine ligand 2	Esche et al. 2005; Sokol and Luster 2015	1451	3	300	85.9	82.9
CCL3	G0S19-1,LD78ALPHA,MIP-1-alpha,MIP1A,SCYA3	OM794687	Innate Immunity; Chemokines and Receptors	C-C motif chemokine ligand 3	Esche et al. 2005; Sokol and Luster 2015	1393	3	282	87.1	81.4
CCL4	ACT2,AT744.1,G-26,HC21,LAG-1,LAG1,MIP-1-beta,MIP1B,MIP1B1,SCYA2,SCYA4	OM794688	Innate Immunity; Chemokines and Receptors	C-C motif chemokine ligand 4	Esche et al. 2005; Sokol and Luster 2015	1349	3	279	94.6	86.7
CCL5	D17S136E,RANTES,SCYA5,SIS-delta,SISd,TCP228,eoCP	OM794689	Innate Immunity; Chemokines and Receptors	C-C motif chemokine ligand 5	Esche et al. 2005; Sokol and Luster 2015	5744	3	276	87.9	85.7
CCL7L	FIC,MARC,MCP-3,MCP3,NC28,SCYA6,SCYA7	OM794690	Innate Immunity; Chemokines and Receptors	C-C motif chemokine ligand 7	Esche et al. 2005; Sokol and Luster 2015	1450	3	300	84.8	83.3
CCL8L	HC14,MCP-2,MCP2,SCYA10,SCYA8	OM794691	Innate Immunity; Chemokines and Receptors	C-C motif chemokine ligand 8	Esche et al. 2005; Sokol and Luster 2015	1474	3	300	80.8	77.9
CCL13	CKb10,MCP-4,NCC-1,NCC1,SCYA13,SCYL1	OM794692	Innate Immunity; Chemokines and Receptors	C-C motif chemokine ligand 13	Esche et al. 2005; Sokol and Luster 2015	1287	3	297	83.7	80.5
CCL16	CKb12,HCC-4,ILINCK,LCC-1,LEC,LMC,Mtn-1,NCC-4,NCC4,SCYA16,SCYL4	OM794693	Innate Immunity; Chemokines and Receptors	C-C motif chemokine ligand 16	Esche et al. 2005; Sokol and Luster 2015	3439	3	327	74.2	73.4
CCL17	A-152E5.3,ABCD-2,SCYA17,TARC	OM794694	Innate Immunity; Chemokines and Receptors	C-C motif chemokine ligand 17	Esche et al. 2005; Sokol and Luster 2015	2166	3	300	79.8	73.9
CCL18	AMAC-1,AMAC1,CKb7,DC-CK1,DCCK1,MIP-4,PARC,SCYA18	OM794695	Innate Immunity; Chemokines and Receptors	C-C motif chemokine ligand 18	Esche et al. 2005; Sokol and Luster 2015	1282	3	282	65.6	73.3
CCL19	CKb11,ELC,MIP-3b,MIP3B,SCYA19	OM914411	Innate Immunity; Chemokines and Receptors	C-C motif chemokine ligand 19	Esche et al. 2005; Sokol and Luster 2015	1359	4	303	77.5	79.9
CCL20	CKb4,Exodus,LARC,MIP-3-alpha,MIP-3a,MIP3A,SCYA20,ST38	OM794696	Innate Immunity; Chemokines and Receptors	C-C motif chemokine ligand 20	Esche et al. 2005; Sokol and Luster 2015	2976	4	291	89.6	84.2
CCL21	6Ckine,CKb9,ECL,SCYA21,SLC,TCA4	OM794697	Innate Immunity; Chemokines and Receptors	C-C motif chemokine ligand 21	Esche et al. 2005; Sokol and Luster 2015	687	4	414	83.9	84.9
CCL22	A-152E5.1,ABCD-1,DC/B-CK,MDC,SCYA22,STCP-1	OM794698	Innate Immunity; Chemokines and Receptors	C-C motif chemokine ligand 22	Esche et al. 2005; Sokol and Luster 2015	4761	3	282	81.7	79
CCL24	Ckb-6,MPIF-2,MPIF2,SCYA24	OM794699	Innate Immunity; Chemokines and Receptors	C-C motif chemokine ligand 24	Esche et al. 2005; Sokol and Luster 2015	1594	3	360	70.6	74.7
CCL25	Ck beta-15,Ckb15,SCYA25,TECK	OM794700	Innate Immunity; Chemokines and Receptors	C-C motif chemokine ligand 25	Esche et al. 2005; Sokol and Luster 2015	2969	5	441	56.7	68.5
CCL26	IMAC,MIP-4a,MIP-4alpha,SCYA26,TSC-1	OM794701	Innate Immunity; Chemokines and Receptors	C-C motif chemokine ligand 26	Esche et al. 2005; Sokol and Luster 2015	3615	3	279	73.4	76
CCL27	ALP,CTACK,CTAK,ESKINE,ILC,PESKY,SCYA27	OM794702	Innate Immunity; Chemokines and Receptors	C-C motif chemokine ligand 27	Esche et al. 2005; Sokol and Luster 2015	714	3	366	78.5	78.5
CCL28	CCK1,MEC,SCYA28	OM794703	Innate Immunity; Chemokines and Receptors	C-C motif chemokine ligand 28	Esche et al. 2005; Sokol and Luster 2015	28187	3	384	86.6	85.5
CCR1	CD191,CKR-1,CKR1,CMKBR1,HM145,MIP1aR,SCYAR1	OM794704	Innate Immunity; Chemokines and Receptors	C-C motif chemokine receptor 1	Esche et al. 2005; Sokol and Luster 2015	1068	1	1068	87.9	80.8
CCR2	CC-CKR-2,CCR-2,CCR2A,CCR2B,CD192,CKR2,CKR2A,CKR2B,CMKBR2,MCP-1-R	OM794705	Innate Immunity; Chemokines and Receptors	C-C motif chemokine receptor 2	Esche et al. 2005; Sokol and Luster 2015	1122	1	1122	69.8	69.2
CCR3	C C CKR3,CC-CKR-3,CD193,CKR 3,CKR3,CMKBR3	OM794706	Innate Immunity; Chemokines and Receptors	C-C motif chemokine receptor 3	Esche et al. 2005; Sokol and Luster 2015	1083	1	1083	81.5	76.3
CCR4	CC-CKR-4,CD194,CKR4,CMKBR4,ChemR13,HGCN:14099,K5-5	OM794707	Innate Immunity; Chemokines and Receptors	C-C motif chemokine receptor 4	Esche et al. 2005; Sokol and Luster 2015	1083	1	1083	96.4	87.8
CCR5	CC-CKR-5,CCCKR5,CCR-5,CD195,CKR-5,CKR5,CMKBR5,IDDM22	OM794708	Innate Immunity; Chemokines and Receptors	C-C motif chemokine receptor 5	Esche et al. 2005; Sokol and Luster 2015	1059	1	1059	90.3	81.7
CCR6	BN-1,C-C CKR-6,CC-CKR-6,CCR-6,CD196,CKR-L3,CKRL3,CMKBR6,DCR2,DRY6,GPR29,GPRCY4,STRL22	OM794709	Innate Immunity; Chemokines and Receptors	C-C motif chemokine receptor 6	Esche et al. 2005; Sokol and Luster 2015	1227	2	1128	87.5	77.8
CCR7	BLR2,CC-CKR-7,CCR-7,CD197,CDw197,CMKBR7,EBI1	OM794710	Innate Immunity; Chemokines and Receptors	C-C motif chemokine receptor 7	Esche et al. 2005; Sokol and Luster 2015	10550	3	1140	96.8	89.6
CCR8	CC-CKR-8,CCR-8,CDw198,CKRL1,CMKBR8,CMKBRL2,CY6,GPRCY6,TER1	OM794711	Innate Immunity; Chemokines and Receptors	C-C motif chemokine receptor 8	Esche et al. 2005; Sokol and Luster 2015	1068	1	1068	89.3	85.2
CCR9	CC-CKR-9,CDw199,GPR-9-6,GPR28	OM794712	Innate Immunity; Chemokines and Receptors	C-C motif chemokine receptor 9	Esche et al. 2005; Sokol and Luster 2015	2273	2	1107	92.7	85
CCR10	GPR2	OM794713	Innate Immunity; Chemokines and Receptors	C-C motif chemokine receptor 10	Esche et al. 2005; Sokol and Luster 2015	1918	2	1092	95	89.4
CD2BP2	FWP010,LIN1,PPP1R59,Snu40,U5-52K	pending	BUSCO Fragmented or Missing	CD2 cytoplasmic tail binding protein 2		1676	6	1032	92.7	88.9
CD27	S152,S152. LPFS2,T14,TNFRSF7,Tp55	OM350496	Innate Immunity; TNF Pathway	CD27 molecule		4488	5	696	72.8	73
CD34		OM350497		CD34 molecule		22111	8	1164	78.5	82
CD40	Bp50,CDW40,TNFRSF5,p50	OM914413	Innate Immunity; TNF Pathway	CD40 molecule		10312	9	822	79.6	78.9
CD40LG	CD154,CD40L,HIGM1,IGM,IMD3,T-BAM,TNFSF5,TRAP,gp39,hCD40L	OM914412	Innate Immunity; TNF Pathway	CD40 ligand		11096	5	783	90.8	86.9
CD70	CD27-L,CD27L,CD27LG,LPFS3,TNFSF7,TNLG8A	OM914414	Innate Immunity; TNF Pathway	CD70 molecule		2339	3	582	75	72.9
CD96	TACTILE	OM350498		CD96 molecule		92481	15	1770	83.2	82.1
CD160	BY55,NK1,NK28	OM794714		CD160 molecule		8068	4	546	80.3	80.7
CD209	CDSIGN,CLEC4L,DC-SIGN,DC-SIGN1,hDC-SIGN	OM291570	Innate Immunity; Pattern Recognition Receptors	CD209 molecule	Bermejo-Jambrina et al. 2018	2919	8	780	37.4	44.6
CDC42BPG	DMPK2,HSMDPKIN,KAPPA-200,MRCKG,MRCKgamma	pending	BUSCO Fragmented or Missing	CDC42 binding protein kinase gamma		17409	37	4644	92.1	87.5
CDH13	CDHH,P105	OM350694	Aggression; BUSCO Fragmented or Missing	cadherin 13	Tiihonen et al. 2015	999444	14	2142	97.9	90.8
CDIPT	PIS,PIS1	pending	BUSCO Fragmented or Missing	CDP-diacylglycerol--inositol 3-phosphatidyltransferase		2432	6	642	98.6	88.6
CDK16	PCTAIRE,PCTAIRE1,PCTGAIRE,PCTK1	pending	BUSCO Fragmented or Missing	cyclin dependent kinase 16		6442	15	1491	99	94.2
CDKN2B	CDK4I,INK4B,MTS2,P15,TP15,p15INK4b	OM350499		cyclin dependent kinase inhibitor 2B		38870	2	657	56.4	55.1
CEACAM1	BGP,BGP1,BGPI	OM569632		CEA cell adhesion molecule 1	Millet et al. 2020	14227	9	1563	74.9	75.5
CEACAM5	CD66e,CEA	OM794715		CEA cell adhesion molecule 5	Millet et al. 2020	8222	6	1317	43.2	46.3
CEACAM16	CEAL2,DFNA4B,DFNB113	pending	BUSCO Fragmented or Missing	CEA cell adhesion molecule 16, tectorial membrane component		7825	6	1275	93.4	87.5
CFAP157	C9orf117	pending	BUSCO Fragmented or Missing	cilia and flagella associated protein 157		5523	9	1575	84.5	81.9
CFAP299	C4orf22	OM350500		cilia and flagella associated protein 299		602429	7	720	90	84.4
CHMP2B	ALS17,CHMP2.5,DMT1,FTDALS7,VPS2-2,VPS2B	OM350626	Aggression	charged multivesicular body protein 2B	Zhang-James et al. 2019	25143	6	642	100	96
CHMP4C	SNF7-3,Shax3,VPS32C	OM350501		charged multivesicular body protein 4C		25808	5	714	95.8	91.3
CHRM2	HM2	OM350627	Aggression	cholinergic receptor muscarinic 2	Dick et al. 2011; Latendresse et al. 2011	1401	1	1401	98.5	93.3
CHRNB1	ACHRB,CHRNB,CMS1D,CMS2A,CMS2C,SCCMS	pending	BUSCO Fragmented or Missing	cholinergic receptor nicotinic beta 1 subunit		7492	11	1518	95.4	89.5
CHRND	ACHRD,CMS2A,CMS3A,CMS3B,CMS3C,FCCMS,SCCMS	pending	BUSCO Fragmented or Missing	cholinergic receptor nicotinic delta subunit		7279	12	1551	96.1	89.5
CKMT2	SMTCK	pending	BUSCO Fragmented or Missing	creatine kinase, mitochondrial 2		14161	9	1260	97.1	91.1
CLDN6		OM350502		claudin 6		666	1	666	95	87.6
CLDND2		OM350503	BUSCO Fragmented or Missing	claudin domain containing 2		1224	4	566	68.8	71	Wolverine’s CLDND2 contains a frameshift-inducing nonsense mutation. Protein similarity to Human’s is calculated with mutation removed.
CLEC1A	CLEC-1,CLEC1	OM914415	Innate Immunity; Pattern Recognition Receptors	C-type lectin domain family 1 member A	Bermejo-Jambrina et al. 2018	21553	6	813	78.2	78.2
CLEC1B	1810061I13Rik,CLEC2,CLEC2B,PRO1384,QDED721	OM291571	Innate Immunity; Pattern Recognition Receptors	C-type lectin domain family 1 member B	Bermejo-Jambrina et al. 2018	7154	6	687	83.4	82.3
CLEC4D	CD368,CLEC-6,CLEC6,CLECSF8,Dectin-3,MCL,MPCL	OM291572	Innate Immunity; Pattern Recognition Receptors	C-type lectin domain family 4 member D	Bermejo-Jambrina et al. 2018	8117	6	633	75	79
CLEC4E	CLECSF9,MINCLE	OM291573	Innate Immunity; Pattern Recognition Receptors	C-type lectin domain family 4 member E	Bermejo-Jambrina et al. 2018	4609	6	639	79.9	79.7
CLEC4G	DTTR431,LP2698,LSECtin,UNQ431	OM291574	Innate Immunity; Pattern Recognition Receptors	C-type lectin domain family 4 member G	Bermejo-Jambrina et al. 2018	2812	9	873	80.9	80.5
CLEC5A	CLECSF5,MDL-1,MDL1	OM291575	Innate Immunity; Pattern Recognition Receptors	C-type lectin domain containing 5A	Bermejo-Jambrina et al. 2018	8280	6	555	77.1	77.8
CLEC7A	BGR,CANDF4,CD369,CLECSF12,DECTIN1,SCARE2	OM291576	Innate Immunity; Pattern Recognition Receptors	C-type lectin domain containing 7A	Bermejo-Jambrina et al. 2018	13082	6	747	81	82.7
CLEC9A	CD370,DNGR-1,DNGR1,UNQ9341	OM291577	Innate Immunity; Pattern Recognition Receptors	C-type lectin domain containing 9A	Bermejo-Jambrina et al. 2018	12555	6	726	76.3	81.6
CLEC12A	CD371,CLL-1,CLL1,DCAL-2,MICL	OM291578	Innate Immunity; Pattern Recognition Receptors	C-type lectin domain family 12 member A	Bermejo-Jambrina et al. 2018	9426	6	813	69.9	70.8
CLN6	CLN4A,HsT18960,nclf	pending	BUSCO Fragmented or Missing	CLN6 transmembrane ER protein		20318	7	939	93.6	88.5
CNNM3	ACDP3	pending	BUSCO Fragmented or Missing	cyclin and CBS domain divalent metal cation transport mediator 3		13269	8	2259	88.3	84.6
CNR1	CANN6,CB-R,CB1,CB1A,CB1K5,CB1R,CNR	OM569633	Aggression	cannabinoid receptor 1	Rodriguez-Arias et al. 2013	1419	1	1419	99.2	92
CNR2	CB-2,CB2,CX5	OM569634	Aggression	cannabinoid receptor 2	Rodriguez-Arias et al. 2015	1083	1	1083	88.9	85.7
CNTNAP2	AUTS15,CASPR2,CDFE,NRXN4,PTHSL1	OM350695	Aggression	contactin associated protein 2		1914633	24	3996	97.4	89.3
COL3A1	EDS4A,EDSVASC,PMGEDSV	pending	BUSCO Fragmented or Missing	collagen type III alpha 1 chain		39163	51	4401	95.5	88.4
COL4A1	BSVD,BSVD1,COL4A1s,PADMAL,RATOR	pending	BUSCO Fragmented or Missing	collagen type IV alpha 1 chain		132822	52	5010	95	85.4
COL4A2	BSVD2,ICH,POREN2	pending	BUSCO Fragmented or Missing	collagen type IV alpha 2 chain		156046	47	5139	89.9	82.8
COL4A3	ATS2,ATS3	pending	BUSCO Fragmented or Missing	collagen type IV alpha 3 chain		136472	52	5010	88.3	86.4
COL4A4	ATS2,BFH,CA44	pending	BUSCO Fragmented or Missing	collagen type IV alpha 4 chain		100703	47	5067	86.8	84.1
COL4A5	ASLN,ATS,ATS1,CA54	pending	BUSCO Fragmented or Missing	collagen type IV alpha 5 chain		236219	51	5055	96.4	92.9
COL4A6	CXDELq22.3,DELXq22.3,DFNX6	OM350504	BUSCO Fragmented or Missing	collagen type IV alpha 6 chain		273301	45	5067	87.6	84.5
COL5A2	EDSC,EDSCL2	pending	BUSCO Fragmented or Missing	collagen type V alpha 2 chain		135370	54	4497	97.9	89.1
COL5A3		pending	BUSCO Fragmented or Missing	collagen type V alpha 3 chain		36008	67	5238	92.4	88
COL7A1	EBD1,EBDCT,EBR1,NDNC8	pending	BUSCO Fragmented or Missing	collagen type VII alpha 1 chain		31134	118	8811	91.6	86.8
COL9A1	DJ149L1.1.2,EDM6,MED,STL4	pending	BUSCO Fragmented or Missing	collagen type IX alpha 1 chain		84706	38	2766	96	90.1
COL9A2	DJ39G22.4,EDM2,MED,STL5	pending	BUSCO Fragmented or Missing	collagen type IX alpha 2 chain		14866	32	2067	96.1	88.9
COL9A3	DJ885L7.4.1,EDM3,IDD,MED	pending	BUSCO Fragmented or Missing	collagen type IX alpha 3 chain		16480	32	2043	94.2	84.1
COL11A1	CO11A1,COLL6,DFNA37,STL2	pending	BUSCO Fragmented or Missing	collagen type XI alpha 1 chain		195443	67	5421	98.6	93.4
COL14A1	UND	OM350505	BUSCO Fragmented or Missing	collagen type XIV alpha 1 chain		203464	47	5394	95.8	88.7
COL16A1	447AA,FP1572	OM350506	BUSCO Fragmented or Missing	collagen type XVI alpha 1 chain		47835	70	4842	93.2	88.1
COL17A1	BA16H23.2,BP180,BPA-2,BPAG2,ERED,LAD-1	pending	BUSCO Fragmented or Missing	collagen type XVII alpha 1 chain		44693	55	4401	90.2	83.9
COL23A1		OM350507	BUSCO Fragmented or Missing	collagen type XXIII alpha 1 chain		300332	29	1623	91.9	88.7
COL26A1	EMI6,EMID2,EMU2,SH2B	OM350508		collagen type XXVI alpha 1 chain		123923	13	1323	92.5	87.2
COLEC11	3MC2,CL-11,CL-K1-I,CL-K1-II,CL-K1-IIa,CL-K1-IIb,CLK1	pending	BUSCO Fragmented or Missing	collectin subfamily member 11		24308	6	804	93.7	87.9
COLQ	CMS5,EAD	pending	BUSCO Fragmented or Missing	collagen like tail subunit of asymmetric acetylcholinesterase		54734	17	1353	93	90.8
COMT	HEL-S-98n	OM350628	Aggression	catechol-O-methyltransferase	Kulikova et al. 2008	5393	4	810	89.3	82.2
CORIN	ATC2,CRN,Lrp4,PEE5,TMPRSS10	OM350509		corin, serine peptidase	Antalis and Buzza 2016	257816	22	3138	92.8	87.2
COX6B2	COXVIB2,CT59	OM291579		cytochrome c oxidase subunit 6B2		1058	3	267	89.8	89.1
CPB2	CPU,PCPB,TAFI	pending	BUSCO Fragmented or Missing	carboxypeptidase B2		56726	11	1272	87.2	85.6
CPSF7	CFIm59	pending	BUSCO Fragmented or Missing	cleavage and polyadenylation specific factor 7		14914	8	1416	91.6	87.6
CRHBP	CRF-BP,CRFBP	OM350629	Aggression	corticotropin releasing hormone binding protein	Gammie et al. 2008	13187	7	969	92.5	89.3
CRHR1	CRF-R,CRF-R-1,CRF-R1,CRF1,CRFR-1,CRFR1,CRH-R-1,CRH-R1,CRHR,CRHR1L	OM350630	Aggression	corticotropin releasing hormone receptor 1	Gammie et al. 2007	16406	10	1029	75.7	76.9
CRHR2	CRF-RB,CRF2,CRFR2,HM-CRF	OM350631	Aggression	corticotropin releasing hormone receptor 2	Coste et al. 2006	28682	12	1233	97.6	91.9
CRLS1	C20orf155,CLS,CLS1,GCD10,dJ967N21.6	pending	BUSCO Fragmented or Missing	cardiolipin synthase 1		22756	7	909	91.4	88.8
CRYGS	CRYG8,CTRCT20	pending	BUSCO Fragmented or Missing	crystallin gamma S		5902	3	537	97.2	90.9
CRYZL1	4P11,QOH-1	OM350510		crystallin zeta like 1		30180	12	1032	95.4	90.6
CSF2RB	CD131,CDw131,IL3RB,IL5RB,SMDP5,betaGMR	OM794716	Innate Immunity; Inflammatory Cytokines and Receptors	colony stimulating factor 2 receptor subunit beta		15778	13	2709	75.2	76.9
CUNH5orf49		pending	BUSCO Fragmented or Missing	chromosome 5 open reading frame 49		14271	3	444	90.5	84.3	Similarity score is calculated against Human’s C5orf49
CUNH6orf163		pending	BUSCO Fragmented or Missing	chromosome 6 open reading frame 163		19288	5	999	92.2	85.5	Similarity score is calculated against Human’s C6orf163
CUNH11orf65	MFI	pending	BUSCO Fragmented or Missing	chromosome 11 open reading frame 65		47259	8	939	88.2	85	Similarity score is calculated against Human’s C11orf65
CUNH11orf97	LINC01171	pending	BUSCO Fragmented or Missing	chromosome 11 open reading frame 97		27068	4	381	81.7	83.8	Similarity score is calculated against Human’s C11orf97
CX3CL1	ABCD-3,C3Xkine,CXC3,CXC3C,NTN,NTT,SCYD1,fractalkine,neurotactin	OM794717	Innate Immunity; Chemokines and Receptors	C-X3-C motif chemokine ligand 1	Esche et al. 2005; Sokol and Luster 2015	9123	3	1299	69.6	70
CX3CR1	CCRL1,CMKBRL1,CMKDR1,GPR13,GPRV28,V28	OM794718	Innate Immunity; Chemokines and Receptors	C-X3-C motif chemokine receptor 1	Esche et al. 2005; Sokol and Luster 2015	1071	1	1071	84	80.5
CXCL1L	FSP,GRO1,GROa,MGSA,MGSA-a,NAP-3,SCYB1	OM794719	Innate Immunity; Chemokines and Receptors	C-X-C motif chemokine ligand 1	Esche et al. 2005; Sokol and Luster 2015	1266	4	339	74.6	72.6
CXCL2L	CINC-2a,GRO2,GROb,MGSA-b,MIP-2a,MIP2,MIP2A,SCYB2	OM794720	Innate Immunity; Chemokines and Receptors	C-X-C motif chemokine ligand 2	Esche et al. 2005; Sokol and Luster 2015	515	3	306	77.6	77.8
CXCL3L	CINC-2b,GRO3,GROg,MIP-2b,MIP2B,SCYB3	OM794721	Innate Immunity; Chemokines and Receptors	C-X-C motif chemokine ligand 3	Esche et al. 2005; Sokol and Luster 2015	521	3	306	76.6	76
CXCL5	ENA-78,SCYB5	OM914416	Innate Immunity; Chemokines and Receptors	C-X-C motif chemokine ligand 5	Esche et al. 2005; Sokol and Luster 2015	980	4	375	72.1	71.8
CXCL6L	CKA-3,GCP-2,GCP2,SCYB6	OM794722	Innate Immunity; Chemokines and Receptors	C-X-C motif chemokine ligand 6	Esche et al. 2005; Sokol and Luster 2015	984	4	342	82.5	79.4
CXCL8	GCP-1,GCP1,IL8,LECT,LUCT,LYNAP,MDNCF,MONAP,NAF,NAP-1,NAP1,SCYB8	OM794723	Innate Immunity; Chemokines and Receptors	C-X-C motif chemokine ligand 8	Esche et al. 2005; Sokol and Luster 2015	2094	4	306	86.1	81
CXCL9	CMK,Humig,MIG,SCYB9,crg-10	OM794724	Innate Immunity; Chemokines and Receptors	C-X-C motif chemokine ligand 9	Esche et al. 2005; Sokol and Luster 2015	5202	4	381	81	82.2
CXCL10	C7,IFI10,INP10,IP-10,SCYB10,crg-2,gIP-10,mob-1	OM794725	Innate Immunity; Chemokines and Receptors	C-X-C motif chemokine ligand 10	Esche et al. 2005; Sokol and Luster 2015	1500	4	297	87.8	83.5
CXCL11	H174,I-TAC,IP-9,IP9,SCYB11,SCYB9B,b-R1	OM794726	Innate Immunity; Chemokines and Receptors	C-X-C motif chemokine ligand 11	Esche et al. 2005; Sokol and Luster 2015	1218	4	303	86	85.1
CXCL12	IRH,PBSF,SCYB12,SDF1,TLSF,TPAR1	OM794727	Innate Immunity; Chemokines and Receptors	C-X-C motif chemokine ligand 12	Esche et al. 2005; Sokol and Luster 2015	6877	3	270	97.8	91.5
CXCL13	ANGIE,ANGIE2,BCA-1,BCA1,BLC,BLR1L,SCYB13	OM794728	Innate Immunity; Chemokines and Receptors	C-X-C motif chemokine ligand 13	Esche et al. 2005; Sokol and Luster 2015	6523	4	330	77.1	73.2
CXCL14	BMAC,BRAK,KEC,KS1,MIP-2g,MIP2G,NJAC,SCYB14	OM794729	Innate Immunity; Chemokines and Receptors	C-X-C motif chemokine ligand 14	Esche et al. 2005; Sokol and Luster 2015	6812	4	300	98	94.7
CXCL16	CXCLG16,SR-PSOX,SRPSOX	OM794730	Innate Immunity; Chemokines and Receptors	C-X-C motif chemokine ligand 16	Esche et al. 2005; Sokol and Luster 2015	3442	5	741	65.1	71.1
CXCL17	DMC,Dcip1,UNQ473,VCC-1,VCC1	OM569635	Innate Immunity; Chemokines and Receptors	C-X-C motif chemokine ligand 17	Esche et al. 2005; Sokol and Luster 2015	11423	4	360	81.5	85.9
CXCR1	C-C,C-C-CKR-1,CD128,CD181,CDw128a,CKR-1,CMKAR1,IL8R1,IL8RA,IL8RBA	OM794731	Innate Immunity; Chemokines and Receptors	C-X-C motif chemokine receptor 1	Esche et al. 2005; Sokol and Luster 2015	1059	1	1059	85.3	79
CXCR2	CD182,CDw128b,CMKAR2,IL8R2,IL8RA,IL8RB,WHIMS2	OM794732	Innate Immunity; Chemokines and Receptors	C-X-C motif chemokine receptor 2	Esche et al. 2005; Sokol and Luster 2015	1071	1	1071	85	80.6
CXCR3	CD182,CD183,CKR-L2,CMKAR3,GPR9,IP10-R,Mig-R,MigR	OM794733	Innate Immunity; Chemokines and Receptors	C-X-C motif chemokine receptor 3	Esche et al. 2005; Sokol and Luster 2015	2144	2	1107	92.1	86.8
CXCR4	CD184,D2S201E,FB22,HM89,HSY3RR,LAP-3,LAP3,LCR1,LESTR,NPY3R,NPYR,NPYRL,NPYY3R,WHIM,WHIMS,WHIMS1	OM794734	Innate Immunity; Chemokines and Receptors	C-X-C motif chemokine receptor 4	Esche et al. 2005; Sokol and Luster 2015	990	1	990	91.3	84.3
CXCR5	BLR1,CD185,MDR15	OM794735	Innate Immunity; Chemokines and Receptors	C-X-C motif chemokine receptor 5	Esche et al. 2005; Sokol and Luster 2015	8820	2	1125	89.6	85.7
CXCR6	BONZO,CD186,CDw186,STRL33,TYMSTR	OM794736	Innate Immunity; Chemokines and Receptors	C-X-C motif chemokine receptor 6	Esche et al. 2005; Sokol and Luster 2015	1023	1	1023	88	83.6
CYB5D1		pending	BUSCO Fragmented or Missing	cytochrome b5 domain containing 1		1324	4	687	92.5	86.6
CYP2D6	CPD6,CYP2D,CYP2D7AP,CYP2D7BP,CYP2D7P2,CYP2D8P2,CYP2DL1,CYPIID6,P450-DB1,P450C2D,P450DB1	OM350632	Aggression	cytochrome P450 family 2 subfamily D member 6	Gonzalez et al. 2008	4192	9	1503	85.8	82.7
CYP19A1	ARO,ARO1,CPV1,CYAR,CYP19,CYPXIX,P-450AROM	OM350633	Aggression	cytochrome P450 family 19 subfamily A member 1	Toda et al. 2001	33937	9	1500	93	87
DAW1	ODA16,WDR69	pending	BUSCO Fragmented or Missing	dynein assembly factor with WD repeats 1		42881	13	1248	96.6	89.6
DAXX	BING2,DAP6,EAP1,SMIM40	pending	BUSCO Fragmented or Missing	death domain associated protein		3237	7	2250	92.1	90
DBH	DBM,ORTHYP1	OM350634	Aggression	dopamine beta-hydroxylase	Hess et al. 2009	19512	12	1833	90.3	83.6
DCDC2B		OM350511	BUSCO Fragmented or Missing	doublecortin domain containing 2B		4536	9	1263	69	69.8
DDX41	ABS,MPLPF	OM291580		DEAD-box helicase 41	Rehwinkel and Gack 2020	4937	17	1869	99.4	91.2
DDX58	RIG-I,RIG1,RIGI,RLR-1,SGMRT2	OM291581	Innate Immunity; Pattern Recognition Receptors	DExD/H-box helicase 58	Rehwinkel and Gack 2020	35502	18	2775	90.7	86.7
DEFB1	BD1,DEFB-1,DEFB101,HBD1	OM291582	Innate Immunity; Beta Defensins	defensin beta 1	Xu and Lu 2020	10351	2	210	66.7	69.2
DEFB103A	BD-3,DEFB-3,DEFB103,DEFB3,HBD3,HBP-3,HBP3	OM291583	Innate Immunity; Beta Defensins	defensin beta 103A	Xu and Lu 2020	1082	2	204	92.5	77.4
DEFB104A	BD-4,DEFB-4,DEFB104,DEFB4,hBD-4	OM291584	Innate Immunity; Beta Defensins	defensin beta 104A	Xu and Lu 2020	1506	2	180	65.8	56.3
DEFB105A	BD-5,DEFB-5,DEFB105	OM291585	Innate Immunity; Beta Defensins	defensin beta 105A	Xu and Lu 2020	3155	3	219	65.8	65.9
DEFB106A	BD-6,DEFB-6,DEFB106	OM291586	Innate Immunity; Beta Defensins	defensin beta 106A	Xu and Lu 2020	2601	2	201	78.8	80.1
DEFB107A	BD-7,DEFB-7,DEFB107	OM291587	Innate Immunity; Beta Defensins	defensin beta 107A	Xu and Lu 2020	3926	2	213	68.6	73.9
DEFB108B	DEFB-8,hBD-8	OM291588	Innate Immunity; Beta Defensins	defensin beta 108B	Xu and Lu 2020	4416	2	249	66.3	63.4
DEFB109B	DEF109P1B,DEFB109,DEFB109P1B,HBD9	OM291589	Innate Immunity; Beta Defensins	defensin beta 109B	Xu and Lu 2020	13911	2	261	75.9	68.2
DEFB110	DEFB-10,DEFB-11,DEFB111	OM291590	Innate Immunity; Beta Defensins	defensin beta 110	Xu and Lu 2020	4652	2	204	92.5	88.2
DEFB112	DEFB-12	OM291591	Innate Immunity; Beta Defensins	defensin beta 112	Xu and Lu 2020	8003	2	216	57.4	61.5
DEFB113	DEFB-13	OM291592	Innate Immunity; Beta Defensins	defensin beta 113	Xu and Lu 2020	958	2	249	74.1	77.9
DEFB114	DEFB-14,DEFB14	OM291593	Innate Immunity; Beta Defensins	defensin beta 114	Xu and Lu 2020	11014	2	204	78.6	76.2
DEFB115	DEFB-15	OM291594	Innate Immunity; Beta Defensins	defensin beta 115	Xu and Lu 2020	2984	2	288	67.4	73.9
DEFB116	DEFB-16	OM291595	Innate Immunity; Beta Defensins	defensin beta 116	Xu and Lu 2020	6222	2	306	83.3	88
DEFB119	DEFB-19,DEFB-20,DEFB120,DEFB20,ESC42-RELA,ESC42-RELB	OM291596	Innate Immunity; Beta Defensins	defensin beta 119	Xu and Lu 2020	12945	2	252	79.8	77.1
DEFB121	DEFB21,ESC42RELC	OM291597	Innate Immunity; Beta Defensins	defensin beta 121	Xu and Lu 2020	1411	2	186	68.4	63.4
DEFB123	DEFB-23,DEFB23,ESC42-RELD	OM291598	Innate Immunity; Beta Defensins	defensin beta 123	Xu and Lu 2020	7196	2	204	92.5	84.3
DEFB124	DEFB-24	OM291599	Innate Immunity; Beta Defensins	defensin beta 124	Xu and Lu 2020	3643	2	204	77.3	79.2
DEFB125	DEFB-25	OM291600	Innate Immunity; Beta Defensins	defensin beta 125	Xu and Lu 2020	16571	2	351	45.9	50.2
DEFB126	C20orf8,DEFB-26,DEFB26,HBD26,bA530N10.1,hBD-26	OM291601	Innate Immunity; Beta Defensins	defensin beta 126	Xu and Lu 2020	3775	2	279	49.5	57.3
DEFB127	C20orf73,DEF-27,DEFB-27,DEFB27,bA530N10.2,hBD-27	OM291602	Innate Immunity; Beta Defensins	defensin beta 127	Xu and Lu 2020	2083	2	303	76	80.2
DEFB128	DEFB-28,DEFB28,hBD-28	OM291603	Innate Immunity; Beta Defensins	defensin beta 128	Xu and Lu 2020	2031	2	285	65	70.3
DEFB130A	DEFB-30,DEFB130,DEFB130L,DEFB30	OM291604	Innate Immunity; Beta Defensins	defensin beta 130A	Xu and Lu 2020	6405	2	306	58.4	58.4
DEFB131A	DEFB-31,DEFB131	OM291605	Innate Immunity; Beta Defensins	defensin beta 131A	Xu and Lu 2020	18920	2	240	55.7	64.6
DEFB134		OM291606	Innate Immunity; Beta Defensins	defensin beta 134	Xu and Lu 2020	2990	2	201	84.8	81.6
DEFB136	DEFB137	OM291607	Innate Immunity; Beta Defensins	defensin beta 136	Xu and Lu 2020	676	2	228	62.8	63.3	Wolverine’s DEFB136 contains an in-frame nonsense mutation.
DHX9	DDX9,LKP,NDH2,NDHII,RHA	OM291608	Innate Immunity; Pattern Recognition Receptors	DExH-box helicase 9	Rehwinkel and Gack 2020	50426	27	3837	96.3	90.9
DHX36	DDX36,G4R1,MLEL1,RHAU	OM291609	Innate Immunity; Pattern Recognition Receptors	DEAH-box helicase 36	Rehwinkel and Gack 2020	50060	25	3042	97.6	91.7
DHX58	D11LGP2,D11lgp2e,LGP2,RLR-3	OM569636	Innate Immunity; Pattern Recognition Receptors	DExH-box helicase 58	Kawai and Akira 2006	7061	12	2040	90	85.6
DIRAS1	Di-Ras1,GBTS1,RIG	pending	BUSCO Fragmented or Missing	DIRAS family GTPase 1		597	1	597	99	95.1
DLG2	PPP1R58,PSD-93,PSD93,chapsyn-110	OM350696	Aggression	discs large MAGUK scaffold protein 2		1983889	26	2928	99.1	94.3
DLGAP1	DAP-1,DAP-1-ALPHA,DAP-1-BETA,DAP1,DLGAP1A,DLGAP1B,GKAP,SAPAP1	OM350697	Aggression	DLG associated protein 1		318357	10	2934	99.3	93.3
DLGAP2	C8orf68,DAP2,ERICH1-AS1,SAPAP2	OM350698	Aggression	DLG associated protein 2		746376	15	3174	92.3	85.2
DMD	BMD,CMD3B,DXS142,DXS164,DXS206,DXS230,DXS239,DXS268,DXS269,DXS270,DXS272,MRX85	OM350512		dystrophin		2083186	79	11043	97.3	92.8
DNAAF3	C19orf51,CILD2,DAB1,PCD,PF22	OM291610		dynein axonemal assembly factor 3		5270	12	1698	76.6	76.5
DNAJB5	Hsc40	OM350635	Aggression	DnaJ heat shock protein family (Hsp40) member B5	Zhang-James et al. 2019	6895	4	1263	99.3	95.6
DNAJC5B	CSP-beta	pending	BUSCO Fragmented or Missing	DnaJ heat shock protein family (Hsp40) member C5 beta		62617	4	600	97.5	92.7
DNAJC28	C21orf55,C21orf78	OM569637		DnaJ heat shock protein family (Hsp40) member C28		1161	1	1161	90.7	86.3
DONSON	B17,C21orf60,MIMIS,MISSLA	OM569638		DNA replication fork stabilization factor DONSON		10275	10	1692	90.1	86.3
DPP4	ADABP,ADCP2,CD26,DPPIV,TP103	OM569639		dipeptidyl peptidase 4		78607	26	2298	94	90.1
DPP6	DPL1,DPPX,MRD33,VF2	OM350636	Aggression	dipeptidyl peptidase like 6		649483	26	2589	95.3	87.6
DRD2	D2DR,D2R	OM350637	Aggression	dopamine receptor D2	Guo et al. 2007; Zai et al. 2012	12487	7	1332	98.4	92.3
DRD4	D4DR	OM350638	Aggression	dopamine receptor D4	Nobile et al. 2007	2911	4	1074	74.2	77
DSG3	ABOLM,CDHF6,PVA	pending	BUSCO Fragmented or Missing	desmoglein 3		32311	16	2964	88	84
DSN1	C20orf172,KNL3,MIS13,dJ469A13.2,hKNL-3	pending	BUSCO Fragmented or Missing	DSN1 component of MIS12 kinetochore complex		14066	10	1062	86.2	86.4
DYRK1A	DYRK,DYRK1,HP86,MNB,MNBH,MRD7	OM350639	Aggression	dual specificity tyrosine phosphorylation regulated kinase 1A	Tielbeek et al. 2012	90931	11	2292	99.6	96.6
ECM1	URBWD	OM350640	Aggression	extracellular matrix protein 1	Zhang-James et al. 2019	5533	10	1701	80.9	82.2
EDA2R	EDA-A2R,EDAA2R,TNFRSF27,XEDAR	OM914417	Innate Immunity; TNF Pathway	ectodysplasin A2 receptor		53395	5	894	91.9	88.6
EDEM2	C20orf31,C20orf49,bA4204.1	pending	BUSCO Fragmented or Missing	ER degradation enhancing alpha-mannosidase like protein 2		32041	11	1737	98.1	91.8
EDNRB	ABCDS,ET-B,ET-BR,ETB,ETB1,ETBR,ETRB,HSCR,HSCR2,WS4A	pending	BUSCO Fragmented or Missing	endothelin receptor type B		21311	7	1332	91.2	87.3
EEF1A2	DEE33,EEF1AL,EF-1-alpha-2,EF1A,EIEE33,HS1,MRD38,STN,STNL	OM350641	Aggression	eukaryotic translation elongation factor 1 alpha 2	Zhang-James et al. 2019	7289	7	1392	100	92.1
EEF1AKMT3	FAM119B,METTL21B	pending	BUSCO Fragmented or Missing	EEF1A lysine methyltransferase 3		5789	3	681	96.5	92.7
EGFL8	C6orf8,NG3	pending	BUSCO Fragmented or Missing	EGF like domain multiple 8		1881	8	915	87.5	82.4
EHMT1	EHMT1-IT1,EUHMTASE1,Eu-HMTase1,FP13812,GLP,GLP1,KLEFS1,KMT1D	OM350642	Aggression	euchromatic histone lysine methyltransferase 1	Zhang-James et al. 2019	137399	27	3897	93.2	86.7
EIF2AK1	HCR,HRI,LEMSPAD,hHRI	pending	BUSCO Fragmented or Missing	eukaryotic translation initiation factor 2 alpha kinase 1		27407	15	1890	89.3	83.8
EIF3G	EIF3-P42,EIF3S4,eIF3-delta,eIF3-p44	pending	BUSCO Fragmented or Missing	eukaryotic translation initiation factor 3 subunit G		4038	11	963	99.7	92.5
ELK4	SAP1	pending	BUSCO Fragmented or Missing	ETS transcription factor ELK4		5211	4	1296	90.7	82.6
EN2		OM350643	Aggression	engrailed homeobox 2	Zhang-James et al. 2019	4293	2	996	91.1	90.4
ENKD1	C16orf48,DAKV6410,FBB11	pending	BUSCO Fragmented or Missing	enkurin domain containing 1		2942	7	1041	92.5	89.3
EPN1		OM350513		epsin 1		10758	10	1710	76.1	70.7
EPS8L1	DRC3,EPS8R1,PP10566	OM291611		EPS8 like 1		9991	19	2130	90.2	85
ERBB4	ALS19,HER4,p180erbB4	OM350699	Aggression	erb-b2 receptor tyrosine kinase 4	Zhang-James et al. 2019	1139031	28	3927	98.9	93.2
ERICH2		OM350514	BUSCO Fragmented or Missing	glutamate rich 2		38552	10	1392	63.6	73.3
ERLIN1	C10orf69,Erlin-1,KE04,KEO4,SPFH1,SPG62	pending	BUSCO Fragmented or Missing	ER lipid raft associated 1		36109	11	1047	98.3	94.7
ESR1	ER,ESR,ESRA,ESTRR,Era,NR3A1	OM350644	Aggression	estrogen receptor 1	Ribeiro et al. 2012	274965	8	1794	95.1	89.4
ESR2	ER-BETA,ESR-BETA,ESRB,ESTRB,Erb,NR3A2,ODG8	OM350645	Aggression	estrogen receptor 2	Nomura et al. 2006	52802	8	1593	93.6	88.3
EXO1	HEX1,hExoI	pending	BUSCO Fragmented or Missing	exonuclease 1		32210	13	2511	86.5	81.2
EXOC4	SEC8,SEC8L1,Sec8p	pending	BUSCO Fragmented or Missing	exocyst complex component 4		727429	18	2928	98.6	90.8
EXT1	EXT,LGCR,LGS,TRPS2,TTV	pending	BUSCO Fragmented or Missing	exostosin glycosyltransferase 1		276827	11	2241	99.9	96.7
F11R	CD321,JAM,JAM1,JAMA,JCAM,KAT,PAM-1	OM350515	BUSCO Fragmented or Missing	F11 receptor		19636	10	897	87	81.8
FABP4	A-FABP,AFABP,ALBP,HEL-S-104,aP2	OM350516		fatty acid binding protein 4		3840	4	399	96.2	92.7
FABP12		OM350517		fatty acid binding protein 12		6185	4	414	87.9	85.1
FADD	GIG3,MORT1	OM291612		Fas associated via death domain		2719	2	657	78.9	75.5
FAM3A	2.19,DLD,DXS560S,XAP-7	pending	BUSCO Fragmented or Missing	FAM3 metabolism regulating signaling molecule A		6240	9	693	97.8	90.5
FAM3D	EF7,OIT1	OM350518		FAM3 metabolism regulating signaling molecule D		25234	9	675	88.4	81.9
FAM126B	HYCC2	pending	BUSCO Fragmented or Missing	family with sequence similarity 126 member B		34853	10	1590	98.5	94.9
FAM149A	MST119,MSTP119	pending	BUSCO Fragmented or Missing	family with sequence similarity 149 member A		24370	11	1419	77	75.1
FAS	ALPS1A,APO-1,APT1,CD95,FAS1,FASTM,TNFRSF6	OM350520	Innate Immunity; TNF Pathway	Fas cell surface death receptor		22742	9	945	66.9	65.9
FASLG	ALPS1B,APT1LG1,APTL,CD178,CD95-L,CD95L,FASL,TNFSF6,TNLG1A	OM350519	Innate Immunity; TNF Pathway	Fas ligand		7104	4	834	90.1	84.1
FASN	FAS,OA-519,SDR27X1	OM291613		fatty acid synthase		15696	41	7566	89.2	82.9
FAT3	CDHF15,CDHR10,hFat3	pending	BUSCO Fragmented or Missing	FAT atypical cadherin 3		510811	27	13770	98.2	91.1
FBLIM1	CAL,FBLP-1,FBLP1	pending	BUSCO Fragmented or Missing	filamin binding LIM protein 1		15233	7	1119	88.1	83.8
FBXO11	FBX11,IDDFBA,PRMT9,UBR6,UG063H01,VIT1	pending	BUSCO Fragmented or Missing	F-box protein 11		25775	22	2532	100	97.1
FCAR	CD89,CTB-61M7.2,FcalphaR,FcalphaRI	OM291614		Fc alpha receptor		9126	5	858	71.3	74.3
FCER1A	FCE1A,FCERIA,FcERI	OM350521	BUSCO Fragmented or Missing	Fc epsilon receptor Ia		5401	5	774	69.3	68.7
FCER2	BLAST-2,CD23,CD23A,CLEC4J,FCE2,FCErII,IGEBF	OM291615		Fc epsilon receptor II		6160	10	870	71.4	68.9
FEZF1	FEZ,HH22,ZNF312B	pending	BUSCO Fragmented or Missing	FEZ family zinc finger 1		2321	4	1428	96.6	92.6
FGF5	HBGF-5,Smag-82,TCMGLY	pending	BUSCO Fragmented or Missing	fibroblast growth factor 5		19733	3	813	92.6	85.6
FGF14	FGF-14,FHF-4,FHF4,SCA27	OM350646	Aggression	fibroblast growth factor 14	Zhang-James et al. 2019	170863	5	744	99.2	96.1
FIZ1	ZNF798	OM291616		FLT3 interacting zinc finger 1		2488	2	1515	92.9	88.7
FKBP5	AIG6,FKBP51,FKBP54,P54,PPIase,Ptg-10	OM350647	Aggression	FKBP prolyl isomerase 5	Bevilacqua et al. 2012	53443	10	1371	96.5	92.8
FNTA	FPTA,PGGT1A,PTAR2	pending	BUSCO Fragmented or Missing	farnesyltransferase, CAAX box, alpha		30389	9	1140	97.6	93.3
FOCAD	KIAA1797	OM350522		focadhesin		272105	43	5418	94.2	87.7
FYN	SLK,SYN,p59-FYN	OM350648	Aggression	FYN proto-oncogene, Src family tyrosine kinase	Mick et al. 2014	55743	11	1614	99.4	94.5
GAD2	GAD65	OM350649	Aggression	glutamate decarboxylase 2	Zhang-James et al. 2019	69535	16	1758	99.1	92.4
GALP		OM291617		galanin like peptide		3754	5	345	76.7	77.5
GARIN5B	C19orf16,FAM71E2	OM291618		golgi associated RAB2 interactor family member 5B		7386	10	2814	58.8	67.7
GART	AIRS,GARS,GARTF,PAIS,PGFT,PRGS	OM569640		phosphoribosylglycinamide formyltransferase, phosphoribosylglycinamide synthetase, phosphoribosylaminoimidazole synthetase		27097	21	3030	96	89.7
GAS2L2	CILD41,GAR17	pending	BUSCO Fragmented or Missing	growth arrest specific 2 like 2		7313	6	2628	80.8	82.1
GCG	GLP-1,GLP1,GLP2,GRPP	OM791358		glucagon		5833	5	543	97.2	93.2
GCGR	GGR,GL-R,MVAH	OM791359		glucagon receptor		3759	13	1452	86.3	82.7
GDI1	1A,GDIL,MRX41,MRX48,OPHN2,RABGD1A,RABGDIA,XAP-4,XLID41	OM350650	Aggression	GDP dissociation inhibitor 1	Zhang-James et al. 2019	5153	11	1344	99.6	92.3
GFRA3	GDNFR3	pending	BUSCO Fragmented or Missing	GDNF family receptor alpha 3		17255	8	1194	86.6	85.3
GHRH	GHRF,GRF,INN	OM350651	Aggression	growth hormone releasing hormone	Sagazio et al. 2011	3947	4	315	79.6	79.9
GKAP1	FKSG21,GKAP42	pending	BUSCO Fragmented or Missing	G kinase anchoring protein 1		62869	11	1092	96.7	94.5
GNAT2	ACHM4,GNATC,HG1D	pending	BUSCO Fragmented or Missing	G protein subunit alpha transducin 2		8287	8	1065	99.2	92.8
GNB3	CSNB1H,HG2D	pending	BUSCO Fragmented or Missing	G protein subunit beta 3		4806	9	1023	98.8	91.3
GP6	BDPLT11,GPIV,GPVI	OM291619		glycoprotein VI platelet		18783	8	981	33.5	41.4
GPC5		pending	BUSCO Fragmented or Missing	glypican 5		1397670	8	1716	93.7	86.9
GPR22		OM350523		G protein-coupled receptor 22		1302	1	1302	99.5	96.9
GPR39		pending	BUSCO Fragmented or Missing	G protein-coupled receptor 39		196309	2	1362	88.6	85.2
GRIA2	GLUR2,GLURB,GluA2,GluR-K2,HBGR2,NEDLIB,gluR-2,gluR-B	pending	BUSCO Fragmented or Missing	glutamate ionotropic receptor AMPA type subunit 2		152476	15	2652	99.9	96.7
GRIA3	GLUR-C,GLUR-K3,GLUR3,GLURC,GluA3,MRX94,MRXSW	OM350652	Aggression	glutamate ionotropic receptor AMPA type subunit 3	Zhang-James et al. 2019	279357	15	2685	99.9	95.4
GRID1	GluD1,GluD1-b	OM350700	Aggression	glutamate ionotropic receptor delta type subunit 1	Zhang-James et al. 2019	682224	16	3030	99.3	92.3
GRID2	GluD2,SCAR18	OM350701	Aggression	glutamate ionotropic receptor delta type subunit 2		1438873	16	3024	99.7	94.3
GRN	CLN11,GEP,GP88,PCDGF,PEPI,PGRN	OM350653	Aggression	granulin precursor	Kayasuga et al. 2007	3763	12	1764	87.9	83.9
GSK3A		OM350654	Aggression	glycogen synthase kinase 3 alpha	Zhang-James et al. 2019	8853	11	1452	97.7	92.9
GYS1	GSY,GYS	pending	BUSCO Fragmented or Missing	glycogen synthase 1		14266	16	2214	98.4	91.5
HACD4	PTPLAD2	OM350524		3-hydroxyacyl-CoA dehydratase 4		37208	7	690	97	90.3
HAS3		pending	BUSCO Fragmented or Missing	hyaluronan synthase 3		5582	3	1668	98.7	91.9
HAUS4	C14orf94	pending	BUSCO Fragmented or Missing	HAUS augmin like complex subunit 4		7516	9	1092	93.9	89.5
HAUS7	UCHL5IP,UIP1	pending	BUSCO Fragmented or Missing	HAUS augmin like complex subunit 7		28550	10	1113	77.4	78
HCK	JTK9,p59Hck,p61Hck	OM350525		HCK proto-oncogene, Src family tyrosine kinase		37510	13	1575	94.9	88.6
HCLS1	CTTNL,HS1,lckBP1,p75	pending	BUSCO Fragmented or Missing	hematopoietic cell-specific Lyn substrate 1		23104	13	1431	90.7	86
HDAC4	AHO3,BDMR,HA6116,HD4,HDAC-4,HDAC-A,HDACA	OM350655	Aggression	histone deacetylase 4	Zhang-James et al. 2019	250898	26	3252	95.8	88
HK3	HKIII,HXK3	pending	BUSCO Fragmented or Missing	hexokinase 3		13048	18	2775	92.6	88.3
HPN	TMPRSS1	OM350526		hepsin	Antalis and Buzza 2016	15473	12	1254	96.4	90
HSBP1	NPC-A-13	OM350527		heat shock factor binding protein 1		1256	3	279	80.4	75.3
HSF1	HSTF1	OM350656	Aggression	heat shock transcription factor 1	Zhang-James et al. 2019	19485	13	1584	94.2	89.2
HSPA5	BIP,GRP78,HEL-S-89n	OM569641		heat shock protein family A (Hsp70) member 5	Millet et al. 2020	4025	8	1965	99.7	94.1
HSPBP1	FES1	OM291620		HSPA (Hsp70) binding protein 1		11764	7	1074	95.3	89.4
HTR1B	5-HT-1B,5-HT-1D-beta,5-HT1B,5-HT1DB,HTR1D2,HTR1DB,S12	OM350657	Aggression	5-hydroxytryptamine receptor 1B	Conner et al. 2010	1170	1	1170	97.9	92.8
HTR2A	5-HT2A,HTR2	OM350658	Aggression	5-hydroxytryptamine receptor 2A	Banlaki et al. 2015	58909	3	1413	96.8	91.2
HTR3B	5-HT3B	pending	BUSCO Fragmented or Missing	5-hydroxytryptamine receptor 3B		28025	9	1314	82.8	81.3
IFIH1	AGS7,Hlcd,IDDM19,MDA-5,MDA5,RLR-2,SGMRT1	OM291621	Innate Immunity; Pattern Recognition Receptors	interferon induced with helicase C domain 1	Kawai and Akira 2006	54547	16	3081	89.6	87.3
IFITM10	DSPA3	OM291622		interferon induced transmembrane protein 10		10267	3	606	86	80.4
IFNA1	IFL,IFN,IFN-ALPHA,IFN-alphaD,IFNA13,IFNA@,leIF D	OM350528	Innate Immunity; Interferon Pathway	interferon alpha 1	McNab et al. 2015	558	1	558	65.6	68.7
IFNA2	IFN-alpha-2,IFN-alphaA,IFNA,IFNA2B,leIF A	OM350529	Innate Immunity; Interferon Pathway	interferon alpha 2	McNab et al. 2015	564	1	564	69.3	74.8
IFNA3		OM350530	Innate Immunity; Interferon Pathway	interferon alpha 3	McNab et al. 2015	564	1	564	71.4	75.9	Similarity score is calculated against Human’s IFNA1
IFNA4	IFN-alpha4a,INFA4	OM350531	Innate Immunity; Interferon Pathway	interferon alpha 4	McNab et al. 2015	597	1	597	71	71.7
IFNA5	IFN-alpha-5,IFN-alphaG,INA5,INFA5,leIF G	OM350532	Innate Immunity; Interferon Pathway	interferon alpha 5	McNab et al. 2015	564	1	564	73.5	75.8
IFNA6	IFN-alphaK	OM350533	Innate Immunity; Interferon Pathway	interferon alpha 6	McNab et al. 2015	564	1	564	72.5	74.7
IFNA7	IFN-alphaJ,IFNA-J	OM350534	Innate Immunity; Interferon Pathway	interferon alpha 7	McNab et al. 2015	564	1	564	70.4	74.7
IFNA8	IFN-alphaB	OM350535	Innate Immunity; Interferon Pathway	interferon alpha 8	McNab et al. 2015	564	1	564	68.3	75
IFNA9		OM350536	Innate Immunity; Interferon Pathway	interferon alpha 9	McNab et al. 2015	564	1	564	73	74.9	Similarity score is calculated against Human’s IFNA1
IFNA10	IFN-alphaC	OM350537	Innate Immunity; Interferon Pathway	interferon alpha 10	McNab et al. 2015	564	1	564	71.4	76.5
IFNA11		OM350538	Innate Immunity; Interferon Pathway	interferon alpha 11	McNab et al. 2015	564	1	564	70.9	76	Similarity score is calculated against Human’s IFNA1
IFNAR1	AVP,IFN-alpha-REC,IFNAR,IFNBR,IFRC	OM291623	Innate Immunity; Interferon Pathway	interferon alpha and beta receptor subunit 1	McNab et al. 2015	21891	11	1683	78.8	78.2
IFNAR2	IFN-R,IFN-alpha-REC,IFNABR,IFNARB,IMD45	OM291624	Innate Immunity; Interferon Pathway	interferon alpha and beta receptor subunit 2	McNab et al. 2015	20141	8	1515	69.9	70.8
IFNB1	IFB,IFF,IFN-beta,IFNB	OM291625	Innate Immunity; Interferon Pathway	interferon beta 1	McNab et al. 2015	561	1	561	76.5	75
IFNE	IFN-E,IFNE1,IFNT1,INFE1,PRO655	OM350539	Innate Immunity; Interferon Pathway	interferon epsilon	McNab et al. 2015	606	1	606	72.6	74.6	Wolverine’s IFNE contains an in-frame nonsense mutation.
IFNG	IFG,IFI,IMD69	OM291628	Innate Immunity; Interferon Pathway	interferon gamma	McNab et al. 2015	4515	4	501	78.3	78.1
IFNGR1	CD119,IFNGR,IMD27A,IMD27B	OM291626	Innate Immunity; Interferon Pathway	interferon gamma receptor 1	McNab et al. 2015	21117	7	1428	70.5	72.3
IFNGR2	AF-1,IFGR2,IFNGT1,IMD28	OM291627	Innate Immunity; Interferon Pathway	interferon gamma receptor 2	McNab et al. 2015	26879	7	1059	71.7	68.9
IFNK	IFNT1,INFE1	OM291629	Innate Immunity; Interferon Pathway	interferon kappa	McNab et al. 2015	627	1	627	82.2	82.2
IFNL1	IL-29,IL29	OM291630	Innate Immunity; Interferon Pathway	interferon lambda 1	McNab et al. 2015	1916	5	570	77.5	74.6
IFNL2	IFNL2a,IFNL3a,IL-28A,IL28A	OM291631	Innate Immunity; Interferon Pathway	interferon lambda 2	McNab et al. 2015	1424	6	591	77	79.5
IFNLR1	CRF2/12,IFNLR,IL-28R1,IL28RA,LICR2	OM291632	Innate Immunity; Interferon Pathway	interferon lambda receptor 1	McNab et al. 2015	15669	7	1602	75	76.4
IFRD1	PC4,TIS7	OM291633	Innate Immunity; Interferon Pathway	interferon related developmental regulator 1	McNab et al. 2015	21743	12	1353	98	92.3
IGIP	C5orf53	OM350540		IgA inducing protein		162	1	162	96.2	96.9
IGSF8	CD316,CD81P3,EWI-2,EWI2,KCT-4,LIR-D1,PGRL	pending	BUSCO Fragmented or Missing	immunoglobulin superfamily member 8		6358	6	1836	95.3	87.6
IKBKB	IKK-beta,IKK2,IKKB,IMD15,IMD15A,IMD15B,NFKBIKB	OM291634		inhibitor of nuclear factor kappa B kinase subunit beta		60857	21	2271	96.8	89.7
IKBKE	IKK-E,IKK-i,IKKE,IKKI	OM291635		inhibitor of nuclear factor kappa B kinase subunit epsilon		20445	20	2157	91.8	87.7
IKBKG	AMCBX1,EDAID1,FIP-3,FIP3,Fip3p,IKK-gamma,IKKAP1,IKKG,IMD33,IP,IP1,IP2,IPD2,NEMO,ZC2HC9	OM291636		inhibitor of nuclear factor kappa B kinase regulatory subunit gamma		11399	9	1260	92.8	88.1
IL1A	IL-1 alpha,IL-1A,IL1,IL1-ALPHA,IL1F1	OM291637	Innate Immunity; Inflammatory Cytokines and Receptors	interleukin 1 alpha	McFadden et al. 2009; Sedy et al. 2015; Abraha 2020	7626	6	819	79.9	78.6
IL1B	IL-1,IL1-BETA,IL1F2,IL1beta	OM291638	Innate Immunity; Inflammatory Cytokines and Receptors	interleukin 1 beta	McFadden et al. 2009; Sedy et al. 2015; Abraha 2020	5453	6	813	75.3	76.9
IL1R1	CD121A,D2S1473,IL-1R-alpha,IL1R,IL1RA,P80	OM291639	Innate Immunity; Inflammatory Cytokines and Receptors	interleukin 1 receptor type 1	McFadden et al. 2009; Sedy et al. 2015; Abraha 2020	17479	10	1722	84.3	81.9
IL1R2	CD121b,CDw121b,IL-1R-2,IL-1RT-2,IL-1RT2,IL1R2c,IL1RB	OM794737	Innate Immunity; Inflammatory Cytokines and Receptors	interleukin 1 receptor type 2	McFadden et al. 2009; Sedy et al. 2015; Abraha 2020	16851	8	1170	83.4	80
IL2RA	CD25,IDDM10,IL2R,IMD41,TCGFR,p55	OM914418	Innate Immunity; Inflammatory Cytokines and Receptors	interleukin 2 receptor subunit alpha	McFadden et al. 2009; Sedy et al. 2015; Abraha 2020	44079	8	792	73.9	73.3
IL2RB	CD122,IL15RB,IMD63,P70-75	OM291640	Innate Immunity; Inflammatory Cytokines and Receptors	interleukin 2 receptor subunit beta	McFadden et al. 2009; Sedy et al. 2015; Abraha 2020	11049	9	1656	75.9	76.6
IL2RG	CD132,CIDX,IL-2RG,IMD4,P64,SCIDX,SCIDX1	OM291641	Innate Immunity; Inflammatory Cytokines and Receptors	interleukin 2 receptor subunit gamma	McFadden et al. 2009; Sedy et al. 2015; Abraha 2020	3409	8	1125	88.8	85.6
IL4	BCGF-1,BCGF1,BSF-1,BSF1,IL-4	OM794739	Innate Immunity; Inflammatory Cytokines and Receptors	interleukin 4	McFadden et al. 2009; Sedy et al. 2015; Abraha 2020	7819	4	399	64.1	67.8
IL4R	CD124,IL-4RA,IL4RA	OM794738	Innate Immunity; Inflammatory Cytokines and Receptors	interleukin 4 receptor	McFadden et al. 2009; Sedy et al. 2015; Abraha 2020	14860	9	2421	71.9	75.7
IL5	EDF,IL-5,TRF	OM794741	Innate Immunity; Inflammatory Cytokines and Receptors	interleukin 5	McFadden et al. 2009; Sedy et al. 2015; Abraha 2020	1772	4	399	76.1	78.6
IL5RA	CD125,CDw125,HSIL5R3,IL5R	OM794740	Innate Immunity; Inflammatory Cytokines and Receptors	interleukin 5 receptor subunit alpha	McFadden et al. 2009; Sedy et al. 2015; Abraha 2020	29491	10	1254	83.6	80.3
IL6	BSF-2,BSF2,CDF,HGF,HSF,IFN-beta-2,IFNB2,IL-6	OM291644	Innate Immunity; Inflammatory Cytokines and Receptors	interleukin 6	McFadden et al. 2009; Sedy et al. 2015; Abraha 2020	4016	5	633	75.5	74.4
IL6R	CD126,HIES5,IL-1Ra,IL-6R,IL-6R-1,IL-6RA,IL6Q,IL6QTL,IL6RA,IL6RQ,gp80	OM291642	Innate Immunity; Inflammatory Cytokines and Receptors	interleukin 6 receptor	McFadden et al. 2009; Sedy et al. 2015; Abraha 2020	36930	10	1407	81.6	79.3
IL6ST	CD130,CDW130,GP130,HIES4,IL-6RB,sGP130	OM291643	Innate Immunity; Inflammatory Cytokines and Receptors	interleukin 6 cytokine family signal transducer	McFadden et al. 2009; Sedy et al. 2015; Abraha 2020	28253	15	2757	93.5	90.6
IL10	CSIF,GVHDS,IL-10,IL10A,TGIF	OM291647	Innate Immunity; Inflammatory Cytokines and Receptors	interleukin 10	McFadden et al. 2009; Sedy et al. 2015; Abraha 2020	3687	5	537	89.3	86.9
IL10RA	CD210,CD210a,CDW210A,HIL-10R,IL-10R1,IL10R	OM291645	Innate Immunity; Inflammatory Cytokines and Receptors	interleukin 10 receptor subunit alpha	McFadden et al. 2009; Sedy et al. 2015; Abraha 2020	10701	7	1725	81.6	81.2
IL10RB	CDW210B,CRF2-4,CRFB4,D21S58,D21S66,IL-10R2	OM291646	Innate Immunity; Interferon Pathway; Inflammatory Cytokines and Receptors	interleukin 10 receptor subunit beta	McFadden et al. 2009; Sedy et al. 2015; Abraha 2020	22225	7	1062	79.1	75.3
IL11	AGIF,IL-11	OM291648	Innate Immunity; Inflammatory Cytokines and Receptors	interleukin 11	McFadden et al. 2009; Sedy et al. 2015; Abraha 2020	2812	5	600	94.5	87.3
IL12A	CLMF,IL-12A,NFSK,NKSF1,P35	OM291649	Innate Immunity; Inflammatory Cytokines and Receptors	interleukin 12A	McFadden et al. 2009; Sedy et al. 2015; Abraha 2020	6397	7	669	76.2	76.2
IL12B	CLMF,CLMF2,IL-12B,IMD28,IMD29,NKSF,NKSF2	OM291650	Innate Immunity; Inflammatory Cytokines and Receptors	interleukin 12B	McFadden et al. 2009; Sedy et al. 2015; Abraha 2020	9025	6	990	90.6	87.7
IL12RB1	CD212,IL-12R-BETA1,IL12RB,IMD30	OM291651	Innate Immunity; Inflammatory Cytokines and Receptors	interleukin 12 receptor subunit beta 1	McFadden et al. 2009; Sedy et al. 2015; Abraha 2020	17732	17	2031	75.5	75.5
IL12RB2		OM291652	Innate Immunity; Inflammatory Cytokines and Receptors	interleukin 12 receptor subunit beta 2	McFadden et al. 2009; Sedy et al. 2015; Abraha 2020	64782	15	2589	85.3	84.5
IL13	IL-13,P600	OM794744	Innate Immunity; Inflammatory Cytokines and Receptors	interleukin 13	McFadden et al. 2009; Sedy et al. 2015; Abraha 2020	1955	4	396	64.4	65.1
IL13RA1	CD213A1,CT19,IL-13Ra,NR4	OM794742	Innate Immunity; Inflammatory Cytokines and Receptors	interleukin 13 receptor subunit alpha 1	McFadden et al. 2009; Sedy et al. 2015; Abraha 2020	52991	11	1278	91.1	87.6
IL13RA2	CD213A2,CT19,IL-13R,IL13BP	OM794743	Innate Immunity; Inflammatory Cytokines and Receptors	interleukin 13 receptor subunit alpha 2	McFadden et al. 2009; Sedy et al. 2015; Abraha 2020	19635	9	1161	77.7	77.7
IL15	IL-15	OM291653	Innate Immunity; Inflammatory Cytokines and Receptors	interleukin 15	McFadden et al. 2009; Sedy et al. 2015; Abraha 2020	12921	6	489	65.1	67.3
IL15RA	CD215	OM914419	Innate Immunity; Inflammatory Cytokines and Receptors	interleukin 15 receptor subunit alpha	McFadden et al. 2009; Sedy et al. 2015; Abraha 2020	46038	7	867	63.6	66.9
IL17A	CTLA-8,CTLA8,IL-17,IL-17A,IL17,ILA17	OM794745	Innate Immunity; Inflammatory Cytokines and Receptors	interleukin 17A	McFadden et al. 2009; Sedy et al. 2015; Abraha 2020	3288	3	462	86.5	82.9
IL17B	IL-17B,IL-20,NIRF,ZCYTO7	OM794746	Innate Immunity; Inflammatory Cytokines and Receptors	interleukin 17B	McFadden et al. 2009; Sedy et al. 2015; Abraha 2020	5309	3	543	95	90.3
IL17C	CX2,IL-17C	OM794747	Innate Immunity; Inflammatory Cytokines and Receptors	interleukin 17C	McFadden et al. 2009; Sedy et al. 2015; Abraha 2020	1221	3	597	82.3	79.8
IL17D	IL-17D	OM794748	Innate Immunity; Inflammatory Cytokines and Receptors	interleukin 17D	McFadden et al. 2009; Sedy et al. 2015; Abraha 2020	18419	2	609	88.5	83.8
IL17F	CANDF6,IL-17F,ML-1,ML1	OM794749	Innate Immunity; Inflammatory Cytokines and Receptors	interleukin 17F	McFadden et al. 2009; Sedy et al. 2015; Abraha 2020	6187	3	471	72	69.2
IL17RA	CANDF5,CD217,CDw217,IL-17RA,IL17R,IMD51,hIL-17R	OM794750	Innate Immunity; Inflammatory Cytokines and Receptors	interleukin 17 receptor A	McFadden et al. 2009; Sedy et al. 2015; Abraha 2020	21452	13	2595	80.4	78.2
IL17RB	CRL4,EVI27,IL17BR,IL17RH1	OM794751	Innate Immunity; Inflammatory Cytokines and Receptors	interleukin 17 receptor B	McFadden et al. 2009; Sedy et al. 2015; Abraha 2020	13809	11	1485	85.1	81.5
IL17RC	CANDF9,IL17-RL,IL17RL	OM794752	Innate Immunity; Inflammatory Cytokines and Receptors	interleukin 17 receptor C	McFadden et al. 2009; Sedy et al. 2015; Abraha 2020	12543	19	2142	87	84
IL17RD	HH18,IL-17RD,IL17RLM,SEF	OM794753	Innate Immunity; Inflammatory Cytokines and Receptors	interleukin 17 receptor D	McFadden et al. 2009; Sedy et al. 2015; Abraha 2020	64101	13	2214	93.4	87.9
IL17RE		OM794755	Innate Immunity; Inflammatory Cytokines and Receptors	interleukin 17 receptor E	McFadden et al. 2009; Sedy et al. 2015; Abraha 2020	10365	16	2037	81.9	82.4
IL17REL		OM794754	Innate Immunity; Inflammatory Cytokines and Receptors	interleukin 17 receptor E like	McFadden et al. 2009; Sedy et al. 2015; Abraha 2020	3175	10	840	66.1	66.7
IL18	IGIF,IL-18,IL-1g,IL1F4	OM291654	Innate Immunity; Inflammatory Cytokines and Receptors	interleukin 18	McFadden et al. 2009; Sedy et al. 2015; Abraha 2020	9269	5	582	89.1	83.3
IL18R1	CD218a,CDw218a,IL-18R-alpha,IL-18Ralpha,IL-1Rrp,IL18RA,IL18Ralpha2,IL1RRP	OM794756	Innate Immunity; Inflammatory Cytokines and Receptors	interleukin 18 receptor 1	McFadden et al. 2009; Sedy et al. 2015; Abraha 2020	27033	10	1620	82.1	81.8
IL18RAP	ACPL,CD218b,CDw218b,IL-18R-beta,IL-18RAcP,IL-18Rbeta,IL-1R-7,IL-1R7,IL-1RAcPL,IL18RB	OM794757	Innate Immunity; Inflammatory Cytokines and Receptors	interleukin 18 receptor accessory protein	McFadden et al. 2009; Sedy et al. 2015; Abraha 2020	23130	10	1743	79.2	78.6
IL20RA	CRF2-8,IL-20R-alpha,IL-20R1,IL-20RA	pending	BUSCO Fragmented or Missing	interleukin 20 receptor subunit alpha		34248	7	1695	81	78.9
IL22	IL-21,IL-22,IL-D110,IL-TIF,ILTIF,TIFIL-23,TIFa,zcyto18	OM794760	Innate Immunity; Inflammatory Cytokines and Receptors	interleukin 22	McFadden et al. 2009; Sedy et al. 2015; Abraha 2020	4475	5	537	87.2	87.8
IL22RA1	CRF2-9,IL22R,IL22R1	OM794758	Innate Immunity; Inflammatory Cytokines and Receptors	interleukin 22 receptor subunit alpha 1	McFadden et al. 2009; Sedy et al. 2015; Abraha 2020	18778	7	1743	84	82.7
IL22RA2	CRF2-10,CRF2-S1,CRF2X,IL-22BP,IL-22R-alpha-2,IL-22RA2,ZCYTOR16	OM794759	Innate Immunity; Inflammatory Cytokines and Receptors	interleukin 22 receptor subunit alpha 2	McFadden et al. 2009; Sedy et al. 2015; Abraha 2020	21359	5	696	76.8	75.3
IL25	IL17E	OM794761	Innate Immunity; Inflammatory Cytokines and Receptors	interleukin 25	McFadden et al. 2009; Sedy et al. 2015; Abraha 2020	2466	2	483	69.2	70.1
IMMP2L	IMMP2L-IT1,IMP2,IMP2-LIKE	pending	BUSCO Fragmented or Missing	inner mitochondrial membrane peptidase subunit 2		818064	5	528	98.3	93.6
IMPA1	IMP,IMPA,MRT59	OM350541		inositol monophosphatase 1		22404	8	834	95.7	90.5
INTS3	C1orf193,C1orf60,INT3,SOSS-A,SOSSA	pending	BUSCO Fragmented or Missing	integrator complex subunit 3		36803	30	3129	99.3	91.6
IRAK1	IRAK,pelle	OM291656	Innate Immunity; Janus and other kinases	interleukin 1 receptor associated kinase 1	Bousoik and Alibadi 2018	7589	14	2175	86.1	82.5
IRAK1BP1	AIP70,SIMPL	OM291655	Innate Immunity; Janus and other kinases	interleukin 1 receptor associated kinase 1 binding protein 1	Bousoik and Alibadi 2018	19083	4	783	92.7	89.9
IRAK2	IRAK-2	OM794762	Innate Immunity; Janus and other kinases	interleukin 1 receptor associated kinase 2	Bousoik and Alibadi 2018	56214	13	1857	85.6	84.6
IRAK3	ASRT5,IRAKM	OM291657	Innate Immunity; Janus and other kinases	interleukin 1 receptor associated kinase 3	Bousoik and Alibadi 2018	45588	12	1851	87.3	84.1
IRAK4	IMD67,IPD1,IRAK-4,NY-REN-64,REN64	OM291658	Innate Immunity; Janus and other kinases	interleukin 1 receptor associated kinase 4	Bousoik and Alibadi 2018	19113	11	1383	94.6	92.4
IRF1	IRF-1,MAR	OM291659	Innate Immunity; Interferon Pathway	interferon regulatory factor 1	McNab et al. 2015	5070	9	969	93.6	88.6
IRF2	IRF-2	OM291663	Innate Immunity; Interferon Pathway	interferon regulatory factor 2	McNab et al. 2015	39106	8	1050	96.6	91
IRF2BP1		OM291660	Innate Immunity; Interferon Pathway	interferon regulatory factor 2 binding protein 1	McNab et al. 2015	1755	1	1755	98.8	90.9
IRF2BP2	CVID14	OM291661	Innate Immunity; Interferon Pathway	interferon regulatory factor 2 binding protein 2	McNab et al. 2015	2345	2	1761	96.8	94
IRF2BPL	C14orf4,EAP1,NEDAMSS	OM291662	Innate Immunity; Interferon Pathway	interferon regulatory factor 2 binding protein like	McNab et al. 2015	2385	1	2385	98.4	92.2
IRF3	IIAE7	OM291664	Innate Immunity; Interferon Pathway	interferon regulatory factor 3	McNab et al. 2015	4517	7	1266	86.7	82.7
IRF4	LSIRF,MUM1,NF-EM5,SHEP8	OM291665	Innate Immunity; Interferon Pathway	interferon regulatory factor 4	McNab et al. 2015	14698	8	1356	98.2	90.6
IRF5	SLEB10	OM291666	Innate Immunity; Interferon Pathway	interferon regulatory factor 5	McNab et al. 2015	5035	8	1473	90.1	86.1
IRF6	LPS,OFC6,PIT,PPS,PPS1,VWS,VWS1	OM291667	Innate Immunity; Interferon Pathway	interferon regulatory factor 6	McNab et al. 2015	11258	7	1389	98.5	93.1
IRF7	IMD39,IRF-7,IRF-7H,IRF7A,IRF7B,IRF7C,IRF7H	OM291668	Innate Immunity; Interferon Pathway	interferon regulatory factor 7	McNab et al. 2015	2490	9	1500	69.4	71.8
IRF8	H-ICSBP,ICSBP,ICSBP1,IMD32A,IMD32B,IRF-8	OM291669	Innate Immunity; Interferon Pathway	interferon regulatory factor 8	McNab et al. 2015	15447	8	1284	92.9	85.8
IRF9	IRF-9,ISGF3,ISGF3G,p48	OM291670	Innate Immunity; Interferon Pathway	interferon regulatory factor 9	McNab et al. 2015	3940	8	1242	66.8	75.2
ISOC2		OM291671		isochorismatase domain containing 2		4173	5	615	92.2	85.8
JAG2	HJ2,LGMDR27,SER2	pending	BUSCO Fragmented or Missing	jagged canonical Notch ligand 2		22041	26	3729	92.7	87.8
JAK1	AIIDE,JAK1A,JAK1B,JTK3	OM291672	Innate Immunity; Janus and other kinases	Janus kinase 1	Bousoik and Alibadi 2018	48066	24	3462	98.8	92.4
JAK2	JTK10	OM291673	Innate Immunity; Janus and other kinases	Janus kinase 2	Bousoik and Alibadi 2018	77995	23	3399	97.7	92.9
JAK3	JAK-3,JAK3_HUMAN,JAKL,L-JAK,LJAK	OM291674	Innate Immunity; Janus and other kinases	Janus kinase 3	Bousoik and Alibadi 2018	13222	23	3324	92	86.7
JAKMIP1	Gababrbp,JAMIP1,MARLIN1	OM291675		janus kinase and microtubule interacting protein 1	Bousoik and Alibadi 2018	66581	20	2496	98	91.5
JUN	AP-1,AP1,c-Jun,cJUN,p39	OM291676		Jun proto-oncogene, AP-1 transcription factor subunit		1005	1	1005	98.2	94.6
KCNJ18	KIR2.6,TTPP2	OM350659	Aggression	potassium inwardly rectifying channel subfamily J member 18	Zhang-James et al. 2019	1287	1	1287	96.8	91.3
KCNMB2		pending	BUSCO Fragmented or Missing	potassium calcium-activated channel subfamily M regulatory beta subunit 2		31455	4	708	99.1	94.5
KDM3B	5qNCA,C5orf7,DIJOS,JMJD1B,NET22	OM350542		lysine demethylase 3B		64323	24	5265	97.7	93.3
KIAA1614		pending	BUSCO Fragmented or Missing	KIAA1614		31023	9	3681	70	74.5
KIAA2012		OM350660	Aggression	KIAA2012	Anney et al. 2008	102312	22	3405	78.5	79.1
KIRREL3	KIRRE,MRD4,NEPH2,PRO4502	OM350661	Aggression	kirre like nephrin family adhesion molecule 3	Prince et al. 2013	533986	17	2337	99.5	92.3
KLF6	BCD1,CBA1,COPEB,CPBP,GBF,PAC1,ST12,ZF9	pending	BUSCO Fragmented or Missing	Kruppel like factor 6		5460	4	852	96.1	89
KLHL9		OM350543		kelch like family member 9		1854	1	1854	99.8	95.2
KMT5C	SUV420H2,Suv4-20h2	OM291677		lysine methyltransferase 5C		4391	8	1380	89.8	86.6
KRT75	CK-75,K6HF,K75,KB18,PFB,hK6hf	pending	BUSCO Fragmented or Missing	keratin 75		9723	9	1656	93.3	87.1
KRT82	HB2,Hb-2,KRTHB2	pending	BUSCO Fragmented or Missing	keratin 82		10767	9	1554	90.8	87
KYAT1	CCBL1,GTK,KAT1,KATI	pending	BUSCO Fragmented or Missing	kynurenine aminotransferase 1		9457	12	1275	93.2	85.6
LAMA2	LAMM,MDC1A	OM350662	Aggression	laminin subunit alpha 2	Zhang-James et al. 2019	640527	65	9378	95.5	89.4
LANCL3		pending	BUSCO Fragmented or Missing	LanC like 3		98800	5	1263	85.8	83.4
LBP	BPIFD2	OM350544		lipopolysaccharide binding protein		23539	15	1446	88.6	83.9
LDB2	CLIM1,LDB-2,LDB1	pending	BUSCO Fragmented or Missing	LIM domain binding 2		372701	8	1122	98.1	94.4
LDLR	FH,FHC,FHCL1,LDLCQ2	pending	BUSCO Fragmented or Missing	low density lipoprotein receptor		32724	18	2574	89.1	83.1
LEAP2	LEAP-2	pending	BUSCO Fragmented or Missing	liver enriched antimicrobial peptide 2		704	3	234	89.6	88
LRFN1	SALM2	OM350545		leucine rich repeat and fibronectin type III domain containing 1		5459	2	2319	97.3	90.7
LRIG1	LIG-1,LIG1	pending	BUSCO Fragmented or Missing	leucine rich repeats and immunoglobulin like domains 1		108299	19	3309	88.3	82.9
LRIG2	LIG-2,LIG2,UFS2	pending	BUSCO Fragmented or Missing	leucine rich repeats and immunoglobulin like domains 2		60716	18	3198	95.4	90.8
LRIG3	LIG3	pending	BUSCO Fragmented or Missing	leucine rich repeats and immunoglobulin like domains 3		46483	19	3372	90.6	84.9
LRRC1	LANO,dJ523E19.1	pending	BUSCO Fragmented or Missing	leucine rich repeat containing 1		132997	14	1575	99.6	94.1
LRRC7	DENSIN	OM350663	Aggression	leucine rich repeat containing 7	Carlisle et al. 2011	386667	25	4488	99.3	95.8
LRRC52		pending	BUSCO Fragmented or Missing	leucine rich repeat containing 52		18969	2	948	88.3	84
LRRC63		OM350546		leucine rich repeat containing 63		39811	9	1767	72.8	76.4
LTA	LT,TNFB,TNFSF1,TNLG1E	OM291678	Innate Immunity; Interferon Pathway; TNF Pathway	lymphotoxin alpha		944	3	615	83.4	84.4
LTB	TNFC,TNFSF3,TNLG1C,p33	OM291680	Innate Immunity; TNF Pathway	lymphotoxin beta		1766	4	738	86.9	87.8
LTBR	D12S370,LT-BETA-R,TNF-R-III,TNFCR,TNFR-RP,TNFR2-RP,TNFR3,TNFRSF3	OM291679	Innate Immunity; TNF Pathway	lymphotoxin beta receptor		5820	10	1269	78.5	77.3
LY96	ESOP-1,MD-2,MD2,ly-96	OM350547		lymphocyte antigen 96		33561	5	483	83.8	79.8
LYN	JTK8,p53Lyn,p56Lyn	OM350548		LYN proto-oncogene, Src family tyrosine kinase		62290	12	1539	99.2	91.9
LYPD6		pending	BUSCO Fragmented or Missing	LY6/PLAUR domain containing 6		25176	4	516	98.2	94.2
MACROD2	C20orf133,C2orf133	OM350702	Aggression	mono-ADP ribosylhydrolase 2		1948161	17	1281	91.8	88.9
MADD	DEEAH,DENN,IG20,NEDDISH,RAB3GEP,RabGEF	OM794763		MAP kinase activating death domain	Arthur and Ley 2013	35785	32	4758	97.6	91.5
MAF1		pending	BUSCO Fragmented or Missing	MAF1 homolog, negative regulator of RNA polymerase III		1457	7	780	95.4	88.8
MAOA	BRNRS,MAO-A	OM350664	Aggression	monoamine oxidase A	Beaver et al. 2007; Zhang-James et al. 2019	64235	15	1584	96	86.4
MAP2K1	CFC3,MAPKK1,MEK1,MEL,MKK1,PRKMK1	OM291681	Innate Immunity; MAP Kinases	mitogen-activated protein kinase kinase 1	Arthur and Ley 2013	77763	11	1182	99.5	93.3
MAP2K2	CFC4,MAPKK2,MEK2,MKK2,PRKMK2	OM291682	Innate Immunity; MAP Kinases	mitogen-activated protein kinase kinase 2	Arthur and Ley 2013	19757	11	1203	97.5	90.2
MAP2K3	MAPKK3,MEK3,MKK3,PRKMK3,SAPKK-2,SAPKK2	OM291683	Innate Immunity; MAP Kinases	mitogen-activated protein kinase kinase 3	Arthur and Ley 2013	12820	11	957	99.4	92.4
MAP2K4	JNKK,JNKK1,MAPKK4,MEK4,MKK4,PRKMK4,SAPKK-1,SAPKK1,SEK1,SERK1,SKK1	OM291684	Innate Immunity; MAP Kinases	mitogen-activated protein kinase kinase 4	Arthur and Ley 2013	128835	11	1203	99.2	95.2
MAP2K5	HsT17454,MAPKK5,MEK5,PRKMK5	OM291685	Innate Immunity; MAP Kinases	mitogen-activated protein kinase kinase 5	Arthur and Ley 2013	257795	22	1347	99.3	94.4
MAP2K6	MAPKK6,MEK6,MKK6,PRKMK6,SAPKK-3,SAPKK3	OM291686	Innate Immunity; MAP Kinases	mitogen-activated protein kinase kinase 6	Arthur and Ley 2013	108113	12	1005	98.8	91.4
MAP2K7	JNKK2,MAPKK7,MEK,MEK 7,MKK7,PRKMK7,SAPKK-4,SAPKK4	OM291687	Innate Immunity; MAP Kinases	mitogen-activated protein kinase kinase 7	Arthur and Ley 2013	7455	12	1308	99.3	93.7
MAP3K1	MAPKKK1,MEKK,MEKK 1,MEKK1,SRXY6	OM291688	Innate Immunity; MAP Kinases	mitogen-activated protein kinase kinase kinase 1	Arthur and Ley 2013	76713	20	4521	95.6	92.2
MAP3K2	MEKK2,MEKK2B	OM291689	Innate Immunity; MAP Kinases	mitogen-activated protein kinase kinase kinase 2	Arthur and Ley 2013	29367	16	1860	99.4	95.4
MAP3K3	MAPKKK3,MEKK3	OM291690	Innate Immunity; MAP Kinases	mitogen-activated protein kinase kinase kinase 3	Arthur and Ley 2013	57459	17	1974	98.5	93
MAP3K4	MAPKKK4,MEKK 4,MEKK4,MTK1,PRO0412	OM291691	Innate Immunity; MAP Kinases	mitogen-activated protein kinase kinase kinase 4	Arthur and Ley 2013	111688	27	4824	95.2	88.7
MAP3K5	ASK1,MAPKKK5,MEKK5	OM291692	Innate Immunity; MAP Kinases	mitogen-activated protein kinase kinase kinase 5	Arthur and Ley 2013	194476	30	4095	97	91.1
MAP3K6	ASK2,MAPKKK6,MEKK6	OM291693	Innate Immunity; MAP Kinases	mitogen-activated protein kinase kinase kinase 6	Arthur and Ley 2013	9428	29	3660	83.5	79.6
MAP3K7	CSCF,FMD2,MEKK7,TAK1,TGF1a	OM291695	Innate Immunity; MAP Kinases	mitogen-activated protein kinase kinase kinase 7	Arthur and Ley 2013	70506	16	1740	100	96.8
MAP3K7CL	C21orf7,HC21ORF7,TAK1L,TAKL,TAKL-1,TAKL-2,TAKL-4	OM291694	Innate Immunity; MAP Kinases	MAP3K7 C-terminal like	Arthur and Ley 2013	34737	4	429	49	51.8
MAP3K8	AURA2,COT,EST,ESTF,MEKK8,TPL2,Tpl-2,c-COT	OM291696	Innate Immunity; MAP Kinases	mitogen-activated protein kinase kinase kinase 8	Arthur and Ley 2013	18081	7	1404	98.3	89.4
MAP3K9	MEKK9,MLK1,PRKE1	OM291697	Innate Immunity; MAP Kinases	mitogen-activated protein kinase kinase kinase 9	Arthur and Ley 2013	68307	12	3309	96.6	91.7
MAP3K10	MEKK10,MLK2,MST	OM291698	Innate Immunity; MAP Kinases	mitogen-activated protein kinase kinase kinase 10	Arthur and Ley 2013	13704	10	2811	94.7	91.4
MAP3K11	MEKK11,MLK-3,MLK3,PTK1,SPRK	OM291699	Innate Immunity; MAP Kinases	mitogen-activated protein kinase kinase kinase 11	Arthur and Ley 2013	12980	10	2589	94.1	88.9
MAP3K12	DLK,MEKK12,MUK,ZPK,ZPKP1	OM291700	Innate Immunity; MAP Kinases	mitogen-activated protein kinase kinase kinase 12	Arthur and Ley 2013	5546	13	2682	98.5	91.2
MAP3K13	LZK,MEKK13,MLK	OM291701	Innate Immunity; MAP Kinases	mitogen-activated protein kinase kinase kinase 13	Arthur and Ley 2013	40403	13	2901	95.7	90.6
MAP3K14	FTDCR1B,HS,HSNIK,NIK	OM291702	Innate Immunity; MAP Kinases	mitogen-activated protein kinase kinase kinase 14	Arthur and Ley 2013	18903	15	2874	92.2	86
MAP3K15	ASK3,bA723P2.3	OM291703	Innate Immunity; MAP Kinases	mitogen-activated protein kinase kinase kinase 15	Arthur and Ley 2013	118946	29	3996	92.1	85.5
MAP3K19	RCK,YSK4	OM291704	Innate Immunity; MAP Kinases	mitogen-activated protein kinase kinase kinase 19	Arthur and Ley 2013	39307	10	3963	82.3	83.6
MAP3K20	AZK,CNM6,MLK7,MLT,MLTK,MLTKalpha,MLTKbeta,MRK,SFMMP,ZAK,mlklak,pk	OM291705	Innate Immunity; MAP Kinases	mitogen-activated protein kinase kinase kinase 20	Arthur and Ley 2013	165742	19	2403	95.8	91
MAP3K21	MLK4,dJ862P8.3	OM291706	Innate Immunity; MAP Kinases	mitogen-activated protein kinase kinase kinase 21	Arthur and Ley 2013	49743	10	3126	83.2	81.9
MAP4K1	HPK1	OM291707	Innate Immunity; MAP Kinases	mitogen-activated protein kinase kinase kinase kinase 1	Arthur and Ley 2013	15482	31	2463	96.3	89.7
MAP4K2	BL44,GCK,RAB8IP	OM291708	Innate Immunity; MAP Kinases	mitogen-activated protein kinase kinase kinase kinase 2	Arthur and Ley 2013	12382	32	2466	97.2	91.1
MAP4K3	GLK,MAPKKKK3,MEKKK 3,MEKKK3,RAB8IPL1	OM291709	Innate Immunity; MAP Kinases	mitogen-activated protein kinase kinase kinase kinase 3	Arthur and Ley 2013	190825	34	2685	99	94.3
MAP4K4	FLH21957,HEL-S-31,HGK,MEKKK4,NIK	OM291710	Innate Immunity; MAP Kinases	mitogen-activated protein kinase kinase kinase kinase 4	Arthur and Ley 2013	192439	30	3489	99.5	93.9
MAP4K5	GCKR,KHS,KHS1,MAPKKKK5	OM291711	Innate Immunity; MAP Kinases	mitogen-activated protein kinase kinase kinase kinase 5	Arthur and Ley 2013	112031	32	2541	99.1	94.6
MAPK1	ERK,ERK-2,ERK2,ERT1,MAPK2,NS13,P42MAPK,PRKM1,PRKM2,p38,p40,p41,p41mapk,p42-MAPK	OM291712	Innate Immunity; MAP Kinases	mitogen-activated protein kinase 1	Arthur and Ley 2013	101316	8	1083	100	94.9
MAPK3	ERK-1,ERK1,ERT2,HS44KDAP,HUMKER1A,P44ERK1,P44MAPK,PRKM3,p44-ERK1,p44-MAPK	OM291713	Innate Immunity; MAP Kinases	mitogen-activated protein kinase 3	Arthur and Ley 2013	5134	8	1140	97.6	92.2
MAPK4	ERK-4,ERK4,PRKM4,p63-MAPK,p63MAPK	OM291714	Innate Immunity; MAP Kinases	mitogen-activated protein kinase 4	Arthur and Ley 2013	47654	5	1773	96.8	91.1
MAPK6	ERK3,HsT17250,PRKM6,p97MAPK	OM291715	Innate Immunity; MAP Kinases	mitogen-activated protein kinase 6	Arthur and Ley 2013	17066	5	2169	99.2	96.7
MAPK7	BMK1,ERK4,ERK5,PRKM7	OM291716	Innate Immunity; MAP Kinases	mitogen-activated protein kinase 7	Arthur and Ley 2013	4313	6	2433	94	86.9
MAPK8	JNK,JNK-46,JNK1,JNK1A2,JNK21B1/2,PRKM8,SAPK1,SAPK1c	OM291717	Innate Immunity; MAP Kinases	mitogen-activated protein kinase 8	Arthur and Ley 2013	35099	11	1155	80.2	76.8
MAPK9	JNK-55,JNK2,JNK2A,JNK2ALPHA,JNK2B,JNK2BETA,PRKM9,SAPK,SAPK1a,p54a,p54aSAPK	OM291718	Innate Immunity; MAP Kinases	mitogen-activated protein kinase 9	Arthur and Ley 2013	33282	11	1149	100	92
MAPK10	JNK3,JNK3A,PRKM10,SAPK1b,p493F12,p54bSAPK	OM291719	Innate Immunity; MAP Kinases	mitogen-activated protein kinase 10	Arthur and Ley 2013	157725	12	1395	99.8	95.6
MAPK11	P38B,P38BETA2,PRKM11,SAPK2,SAPK2B,p38-2,p38Beta	OM291720	Innate Immunity; MAP Kinases	mitogen-activated protein kinase 11	Arthur and Ley 2013	5447	12	1095	98.1	91.4
MAPK12	ERK-6,ERK3,ERK6,MAPK 12,P38GAMMA,PRKM12,SAPK-3,SAPK3	OM291721	Innate Immunity; MAP Kinases	mitogen-activated protein kinase 12	Arthur and Ley 2013	8101	12	1104	96.2	91.1
MAPK13	MAPK 13,MAPK-13,PRKM13,SAPK4,p38delta	OM291722	Innate Immunity; MAP Kinases	mitogen-activated protein kinase 13	Arthur and Ley 2013	7952	12	1101	97.5	91.4
MAPK14	CSBP,CSBP1,CSBP2,CSPB1,EXIP,Mxi2,PRKM14,PRKM15,RK,SAPK2A,p38,p38ALPHA	OM291723	Innate Immunity; MAP Kinases	mitogen-activated protein kinase 14	Arthur and Ley 2013	75216	12	1083	100	95.8
MAPK15	ERK7,ERK8	OM291724	Aggression; Innate Immunity; MAP Kinases	mitogen-activated protein kinase 15	Arthur and Ley 2013	5907	14	1680	77.3	77.9
MAPKAP1	JC310,MIP1,SIN1,SIN1b,SIN1g	OM291725	Innate Immunity; MAP Kinases	MAPK associated protein 1	Arthur and Ley 2013	214787	11	1569	99.8	96.2
MAPKAPK2	MAPKAP-K2,MK-2,MK2	OM291726	Innate Immunity; MAP Kinases	MAPK activated protein kinase 2	Arthur and Ley 2013	43577	10	1203	86.9	84.2
MAPKAPK3	3PK,MAPKAP-K3,MAPKAP3,MAPKAPK-3,MDPT3,MK-3,MK3	OM291727	Innate Immunity; MAP Kinases	MAPK activated protein kinase 3	Arthur and Ley 2013	24966	10	1155	96.6	90.7
MAPKAPK5	MAPKAP-K5,MK-5,MK5,PRAK	OM291728	Innate Immunity; MAP Kinases	MAPK activated protein kinase 5	Arthur and Ley 2013	36197	14	1416	99.2	95.2
MAPKBP1	JNKBP-1,JNKBP1,NPHP20	OM291729	Innate Immunity; MAP Kinases	mitogen-activated protein kinase binding protein 1	Arthur and Ley 2013	47295	30	4512	93.6	88
MAVS	CARDIF,IPS-1,IPS1,VISA	OM291730	Innate Immunity; Pattern Recognition Receptors; Interferon Pathway	mitochondrial antiviral signaling protein	Chen and Jiang 2013	7380	6	1551	62.7	68.6
MBD5	MRD1	OM350665	Aggression	methyl-CpG binding domain protein 5		66102	10	4503	85.1	83.3
MECP2	AUTSX3,MRX16,MRX79,MRXS13,MRXSL,PPMX,RS,RTS,RTT	OM350666	Aggression	methyl-CpG binding protein 2	Fyffe et al. 2008	53929	3	1461	95.7	91.6
MEOX1	KFS2,MOX1	pending	BUSCO Fragmented or Missing	mesenchyme homeobox 1		18487	3	765	92.9	88.6
METTL2A	METTL2	OM350549	BUSCO Fragmented or Missing	methyltransferase 2A, methylcytidine		12045	9	1188	86.6	83.3
MFHAS1	LRRC65,MASL1,ROCO4	OM350667	Aggression	multifunctional ROCO family signaling regulator 1	Sonuga-Barke 2008	93350	3	3156	97.3	90.6
MFSD1	Minerva,SMAP4	pending	BUSCO Fragmented or Missing	major facilitator superfamily domain containing 1		22731	16	1407	96.4	92.1
MGP	GIG36,MGLAP,NTI	pending	BUSCO Fragmented or Missing	matrix Gla protein		3243	4	312	75	67.7
MIA	CD-RAP	pending	BUSCO Fragmented or Missing	MIA SH3 domain containing		1295	4	396	93.1	88.4
MIF4GD	AD023,MIFD,SLIP1	pending	BUSCO Fragmented or Missing	MIF4G domain containing		2262	5	669	83.3	78.2
MLANA	MART-1,MART1	pending	BUSCO Fragmented or Missing	melan-A		11199	4	357	82.2	83.8
MME	CALLA,CD10,CMT2T,NEP,SCA43,SFE	OM350668	Aggression	membrane metalloendopeptidase	Zhang-James et al. 2019	90791	22	2250	97.1	91.9
MMP7	MMP-7,MPSL1,PUMP-1	pending	BUSCO Fragmented or Missing	matrix metallopeptidase 7		8011	6	804	87.6	76.3
MMP28	EPILYSIN,MM28,MMP-25,MMP-28,MMP25	pending	BUSCO Fragmented or Missing	matrix metallopeptidase 28		24483	8	1563	92.7	88.5
MPL	C-MPL,CD110,MPLV,THCYT2,THPOR,TPOR	OM791360	Innate Immunity; Inflammatory Cytokines and Receptors	MPL proto-oncogene, thrombopoietin receptor		13751	12	2037	83.5	81.8
MPZL2	DFNB111,EVA,EVA1	pending	BUSCO Fragmented or Missing	myelin protein zero like 2		8312	5	648	96.3	89
MPZL3		pending	BUSCO Fragmented or Missing	myelin protein zero like 3		20127	6	708	94.5	88.1
MRPL10	L10MT,MRP-L10,MRP-L8,MRPL8,RPML8	pending	BUSCO Fragmented or Missing	mitochondrial ribosomal protein L10		5422	5	789	90.5	85.3
MRPL13	L13,L13A,L13mt,RPL13,RPML13	OM350550		mitochondrial ribosomal protein L13		48171	7	537	97.8	89.4
MTA3		pending	BUSCO Fragmented or Missing	metastasis associated 1 family member 3		147956	15	1614	99.3	93.2
MTAP	BDMF,DMSFH,DMSMFH,HEL-249,LGMBF,MSAP,c86fus	OM350551		methylthioadenosine phosphorylase		43772	8	852	98.2	93
MTG1	GTP,GTPBP7	OM350552	BUSCO Fragmented or Missing	mitochondrial ribosome associated GTPase 1		13551	11	1002	89.6	85.3
MTPN	GCDP,V-1	pending	BUSCO Fragmented or Missing	myotrophin		54477	4	357	100	97.5
MTURN	C7orf41,Ells1	pending	BUSCO Fragmented or Missing	maturin, neural progenitor differentiation regulator homolog		22072	3	396	100	95.2
MYBPC1	LCCS4,MYBPCC,MYBPCS,MYOTREM,ssMyBP-C	pending	BUSCO Fragmented or Missing	myosin binding protein C1		84628	28	3390	94.3	88.7
MYD88	IMD68,MYD88D	OM291731	Innate Immunity; Adaptors and Signal Transducers	MYD88 innate immune signal transduction adaptor	Chen and Jiang 2013	2608	5	915	91.8	89.1
MYMK	MYOMAKER,TMEM226,TMEM8C	pending	BUSCO Fragmented or Missing	myomaker, myoblast fusion factor		8904	5	666	97.7	88.3
MYPOP	P42pop	pending	BUSCO Fragmented or Missing	Myb related transcription factor, partner of profilin		5922	2	1140	89.2	85.2
MYRFL	C12orf15,C12orf28,bcm1377	OM350669	Aggression	myelin regulatory factor like	Anney et al. 2008	123632	25	2742	87.8	85.5
NAT14	KLP1	OM291732		N-acetyltransferase 14 (putative)		1437	2	621	98.1	90
NCBP3	C17orf85,ELG,HSA277841	pending	BUSCO Fragmented or Missing	nuclear cap binding subunit 3		27403	13	1845	97.1	91.9
NCR1	CD335,LY94,NK-p46,NKP46	OM291733		natural cytotoxicity triggering receptor 1		3827	7	924	72.6	77.1
NDST1	HSST,MRT46,NST1	pending	BUSCO Fragmented or Missing	N-deacetylase and N-sulfotransferase 1		25102	14	2649	99.4	93
NDUFA12	B17.2,DAP13,MC1DN23	OM350553		NADH:ubiquinone oxidoreductase subunit A12		24450	4	438	96.6	92
NF1	NFNS,VRNF,WSS	OM350554		neurofibromin 1		256678	58	8526	99.6	94.7
NFKB1	CVID12,EBP-1,KBF1,NF-kB,NF-kB1,NF-kappa-B1,NF-kappaB,NF-kappabeta,NFKB-p105,NFKB-p50,NFkappaB	OM291734	Aggression	nuclear factor kappa B subunit 1	Zhang-James et al. 2019	92911	23	2919	93.4	88.5
NFKB2	CVID10,H2TF1,LYT-10,LYT10,NF-kB2,p100,p49/p100,p52	OM291735		nuclear factor kappa B subunit 2		6129	22	2706	94.8	89.3
NGFR	CD271,Gp80-LNGFR,TNFRSF16,p75(NTR),p75NTR	OM914420	Innate Immunity; TNF Pathway	nerve growth factor receptor		17175	6	1290	97	91.9
NID1	NID	pending	BUSCO Fragmented or Missing	nidogen 1		79321	20	3690	90.1	85
NIT1		OM350555		nitrilase 1		2826	7	987	96	90.3
NIT2	HEL-S-8a	pending	BUSCO Fragmented or Missing	nitrilase family member 2		14978	10	831	95.7	91.1
NLRC3	CLR16.2,NOD3	OM291736	Innate Immunity; Pattern Recognition Receptors; BUSCO Fragmented or Missing	NLR family CARD domain containing 3	Franchi et al. 2009; Zheng et al. 2020	16326	17	3195	91	86
NLRC5	CLR16.1,NOD27,NOD4	OM291737	Innate Immunity; Pattern Recognition Receptors	NLR family CARD domain containing 5	Franchi et al. 2009; Zheng et al. 2020	54372	47	5607	81.4	80.8
NLRP1	AIADK,CARD7,CIDED,CLR17.1,DEFCAP,DEFCAP-L/S,JRRP,MSPC,NAC,NALP1,PP1044,SLEV1,VAMAS1	OM291738	Innate Immunity; Pattern Recognition Receptors	NLR family pyrin domain containing 1	Franchi et al. 2009; Zheng et al. 2020	33915	15	4221	65.2	67.2
NLRP2	CLR19.9,NALP2,NBS1,PAN1,PYPAF2	OM569642	Innate Immunity; Pattern Recognition Receptors	NLR family pyrin domain containing 2	Franchi et al. 2009; Zheng et al. 2020	42588	12	3312	68.5	67.9	Wolverine’s NLRP2 contains an in-frame nonsense mutation.
NLRP3	AGTAVPRL,AII,AVP,C1orf7,CIAS1,CLR1.1,DFNA34,FCAS,FCAS1,FCU,KEFH,MWS,NALP3,PYPAF1	OM914421	Innate Immunity; Pattern Recognition Receptors	NLR family pyrin domain containing 3	Franchi et al. 2009; Zheng et al. 2020	47107	9	3105	89.9	83.7
NLRP5	CLR19.8,MATER,NALP5,PAN11,PYPAF8	OM291739	Innate Immunity; Pattern Recognition Receptors	NLR family pyrin domain containing 5	Franchi et al. 2009; Zheng et al. 2020	29737	14	3576	70.1	69.5
NLRP6	AVR,CLR11.4,NALP6,NAVR,NAVR/AVR,PAN3,PYPAF5	OM291740	Innate Immunity; Pattern Recognition Receptors	NLR family pyrin domain containing 6	Franchi et al. 2009; Zheng et al. 2020	6346	8	2673	83.6	82.8
NLRP8	CLR19.2,NALP8,NOD16,PAN4	OM291741	Innate Immunity; Pattern Recognition Receptors	NLR family pyrin domain containing 8	Franchi et al. 2009; Zheng et al. 2020	23891	11	3111	65.8	67.2
NLRP10	CLR11.1,NALP10,NOD8,PAN5,PYNOD	OM291742	Innate Immunity; Pattern Recognition Receptors	NLR family pyrin domain containing 10	Franchi et al. 2009; Zheng et al. 2020	3166	2	2061	74.4	72.2
NLRP12	CLR19.3,FCAS2,NALP12,PAN6,PYPAF7,RNO,RNO2	OM291743	Innate Immunity; Pattern Recognition Receptors	NLR family pyrin domain containing 12	Franchi et al. 2009; Zheng et al. 2020	26275	10	3180	87.8	82.1
NLRP13	CLR19.7,NALP13,NOD14,PAN13	OM291744	Innate Immunity; Pattern Recognition Receptors	NLR family pyrin domain containing 13	Franchi et al. 2009; Zheng et al. 2020	34372	9	2973	70.5	69.6
NLRP14	CLR11.2,GC-LRR,NALP14,NOD5,PAN8	OM569643	Innate Immunity; Pattern Recognition Receptors	NLR family pyrin domain containing 14	Franchi et al. 2009; Zheng et al. 2020	30258	11	3279	85.9	82.8	Wolverine’s NLRP14 contains an in-frame nonsense mutation.
NLRX1	CLR11.3,DLNB26,NOD26,NOD5,NOD9	OM914422	Innate Immunity; Pattern Recognition Receptors; BUSCO Fragmented or Missing	NLR family member X1	Franchi et al. 2009; Zheng et al. 2020	8735	9	2928	94.6	87.1
NMI		OM291745		N-myc and STAT interactor		12750	7	948	85.4	80.6
NOD1	CARD4,CLR7.1,NLRC1	OM291746	Innate Immunity; Pattern Recognition Receptors	nucleotide binding oligomerization domain containing 1	Franchi et al. 2009	43810	11	2862	90.7	86.6
NOD2	ACUG,BLAU,BLAUS,CARD15,CD,CLR16.3,IBD1,NLRC2,NOD2B,PSORAS1,YAOS	OM291747	Innate Immunity; Pattern Recognition Receptors	nucleotide binding oligomerization domain containing 2	Franchi et al. 2009	28976	11	3042	88.6	82.7
NOS1	IHPS1,N-NOS,NC-NOS,NOS,bNOS,nNOS	OM350670	Aggression	nitric oxide synthase 1	Trainor et al. 2007	82026	28	4302	96.8	90.1
NOS3	ECNOS,eNOS	OM350671	Aggression	nitric oxide synthase 3	Rujescu et al. 2008	17291	26	3609	97.1	91
NPEPPS	AAP-S,MP100,PSA	pending	BUSCO Fragmented or Missing	aminopeptidase puromycin sensitive		81557	23	2766	99.1	95.5
NPY1R	NPY1-R,NPYR	OM350672	Aggression	neuropeptide Y receptor Y1	Zhang-James et al. 2019	1255	2	1149	98.2	92.6
NR2E1	TLL,TLX,XTLL	OM350673	Aggression	nuclear receptor subfamily 2 group E member 1	Juarez et al. 2013	18923	9	1158	88.9	85.9
NR4A2	HZF-3,NOT,NURR1,RNR1,TINUR	OM350674	Aggression	nuclear receptor subfamily 4 group A member 2	Prichard et al. 2007	4449	6	1797	99.8	96.8
NR5A1	AD4BP,ELP,FTZ1,FTZF1,POF7,SF-1,SF1,SPGF8,SRXX4,SRXY3,hSF-1	OM350675	Aggression	nuclear receptor subfamily 5 group A member 1	Grgurevic et al. 2008	19631	6	1386	97	92.3
NRBP2	TRG16,pp9320	pending	BUSCO Fragmented or Missing	nuclear receptor binding protein 2		5371	18	1500	95.8	88.1
NRIP3	C11orf14,NY-SAR-105	OM350556		nuclear receptor interacting protein 3		22182	7	723	97.5	93
NRP1	BDCA4,CD304,NP1,NRP,VEGF165R	OM569644		neuropilin 1	Millet et al. 2020	133616	17	2772	97.7	91.4
NUSAP1	ANKT,BM037,LNP,NUSAP,PRO0310p1,Q0310,SAPL	OM350557		nucleolar and spindle associated protein 1		30684	11	1383	81.8	79.8
OAZ3	AZ3,OAZ-t,TISP15	OM350558	BUSCO Fragmented or Missing	ornithine decarboxylase antizyme 3		2995	5	708	94.5	90.3
OLIG1	BHLHB6,BHLHE21	OM569645		oligodendrocyte transcription factor 1		810	1	810	91.6	89.1
OLIG2	BHLHB1,OLIGO2,PRKCBP2,RACK17,bHLHe19	OM569646		oligodendrocyte transcription factor 2		972	1	972	98.5	90.9
OLR1	CLEC8A,LOX1,LOXIN,SCARE1,SLOX1	OM291748	Innate Immunity; Pattern Recognition Receptors	oxidized low density lipoprotein receptor 1	Bermejo-Jambrina et al. 2018	8707	6	825	85.4	82.7
OMP		pending	BUSCO Fragmented or Missing	olfactory marker protein		492	1	492	96.9	90.7
OPTN	ALS12,FIP2,GLC1E,HIP7,HYPL,NRP,TFIIIA-INTP	pending	BUSCO Fragmented or Missing	optineurin		35710	13	1725	91.4	83.7
OSBPL7	ORP7	pending	BUSCO Fragmented or Missing	oxysterol binding protein like 7		12179	22	2517	95.7	90.7
OSMR	IL-31R-beta,IL-31RB,OSMRB,OSMRbeta,PLCA1	OM350676	Aggression	oncostatin M receptor	Zhang-James et al. 2019	36775	17	2904	82.6	80.4
OSR1	ODD	pending	BUSCO Fragmented or Missing	odd-skipped related transcription factor 1		1554	2	804	97	90.3
OSR2		pending	BUSCO Fragmented or Missing	odd-skipped related transciption factor 2		2786	3	939	99.7	96.5
OTUB2	C14orf137,OTB2,OTU2	pending	BUSCO Fragmented or Missing	OTU deubiquitinase, ubiquitin aldehyde binding 2		16318	6	705	98.3	92.9
OXT	OT,OT-NPI,OXT-NPI	OL505539	Aggression	oxytocin/neurophysin I prepropeptide	Ragnauth et al. 2005	653	3	378	91.2	91.3
OXTR	OT-R,OTR	OL505540	Aggression	oxytocin receptor	Dhakar et al. 2012	18207	2	1176	94.1	89.5
P4HTM	EGLN4,HIDEA,HIFPH4,P4H-TM,PH-4,PH4,PHD4	pending	BUSCO Fragmented or Missing	prolyl 4-hydroxylase, transmembrane		13983	9	1503	94.1	90.4
PA2G4	EBP1,HG4-1,p38-2G4	pending	BUSCO Fragmented or Missing	proliferation-associated 2G4		7721	13	1185	99.7	96.4
PAK4		pending	BUSCO Fragmented or Missing	p21 (RAC1) activated kinase 4		8598	8	1782	95.3	89.7
PAWR	PAR4,Par-4	OL505541	Aggression	pro-apoptotic WT1 regulator	Anney et al. 2008	111025	6	1023	89.6	88.4
PDCD1LG2	B7DC,Btdc,CD273,PD-L2,PDCD1L2,PDL2,bA574F11.2	pending	BUSCO Fragmented or Missing	programmed cell death 1 ligand 2		43561	6	825	80.3	79.3
PDCD2L		pending	BUSCO Fragmented or Missing	programmed cell death 2 like		26473	7	1101	87.2	85.1
PDSS1	COQ1,COQ10D2,COQ1A,DPS,SPS,TPRT,TPT,TPT 1,hDPS1	OM350559	BUSCO Fragmented or Missing	decaprenyl diphosphate synthase subunit 1		53887	12	1260	91.2	86.2
PEG10	EDR,HB-1,MEF3L,Mar2,Mart2,RGAG3,RTL2,SIRH1	OM350560	BUSCO Fragmented or Missing	paternally expressed 10		2123	1	2124	97.7	89.7
PF4	CXCL4,PF-4,SCYB4	OM794764	Innate Immunity; Chemokines and Receptors	platelet factor 4		837	3	321	68.9	72.2
PHF20L1	CGI-72,TDRD20B,URLC1	pending	BUSCO Fragmented or Missing	PHD finger protein 20 like 1		72321	20	3060	96.9	93.3
PIAS3	ZMIZ5	OM291749		protein inhibitor of activated STAT 3		8534	14	1887	98.6	93.7
PKD1L2	PC1L2	OL505542	Aggression	polycystin 1 like 2 (gene/pseudogene)	Anney et al. 2008	90028	43	7338	86.2	83.6
PKD1L3		OM350677	Aggression	polycystin 1 like 3, transient receptor potential channel interacting	Anney et al. 2008	64275	30	4848	74.8	73.9
PLA2G2F	GIIFsPLA2,sPLA2-IIF	pending	BUSCO Fragmented or Missing	phospholipase A2 group IIF		7467	5	636	86.3	82.3
PLEKHN1	CLPABP	OM350561	BUSCO Fragmented or Missing	pleckstrin homology domain containing N1		7150	16	1812	80.7	78.7
PMP22	CIDP,CMT1A,CMT1E,DSS,GAS-3,GAS3,HMSNIA,HNPP,Sp110	pending	BUSCO Fragmented or Missing	peripheral myelin protein 22		24463	4	483	97.5	91.7
PNOC	N/OFQ,NOP,OFQ,PPNOC,ppN/OFQ	OL505543	Aggression	prepronociceptin	Zhang-James et al. 2019	8971	2	528	92	86.1
POGLUT3	KDELC2	pending	BUSCO Fragmented or Missing	protein O-glucosyltransferase 3		17217	8	1527	95.3	89.1
POLA1	NSX,POLA,VEODS,p180	OM350562		DNA polymerase alpha 1, catalytic subunit		302785	37	4404	95.2	91.9
POLR2G	RPB19,RPB7,hRPB19,hsRPB7	pending	BUSCO Fragmented or Missing	RNA polymerase II subunit G		3488	8	519	100	93.6
POU2AF1	BOB1,OBF-1,OBF1,OCAB	pending	BUSCO Fragmented or Missing	POU class 2 homeobox associating factor 1		22338	5	771	94.1	88.6
PPARG	CIMT1,GLM1,NR1C3,PPARG1,PPARG2,PPARG5,PPARgamma	pending	BUSCO Fragmented or Missing	peroxisome proliferator activated receptor gamma		47899	6	1428	99.6	92.6
PPBPL	B-TG1,Beta-TG,CTAP-III,CTAP3,CTAPIII,CXCL7,LA-PF4,LDGF,MDGF,NAP-2,PBP,SCYB7,TC1,TC2,TGB,TGB1,THBGB,THBGB1	OM794765	Innate Immunity; Chemokines and Receptors	pro-platelet basic protein		828	3	357	64.1	66.1
PPP1R1B	DARPP-32,DARPP32	OL505544	Aggression	protein phosphatase 1 regulatory inhibitor subunit 1B	Reuter et al. 2009	7645	7	618	94.1	90.1
PPP1R7	SDS22	pending	BUSCO Fragmented or Missing	protein phosphatase 1 regulatory subunit 7		29001	10	1083	98.3	90.5
PPP1R12C	AAVS1,LENG3,MBS85,p84,p85	OM291750		protein phosphatase 1 regulatory subunit 12C		18327	22	2328	91.7	86.9
PPP6R1	KIAA1115,PP6R1,SAP190,SAPS1	OM291751		protein phosphatase 6 regulatory subunit 1		11351	23	2643	90.2	86.8
PRKAG1	AMPKG	pending	BUSCO Fragmented or Missing	protein kinase AMP-activated non-catalytic subunit gamma 1		12466	12	993	99.1	94.2
PRKD2	HSPC187,PKD2,nPKC-D2	pending	BUSCO Fragmented or Missing	protein kinase D2		31438	18	2643	96.7	91.3
PRNP	ASCR,AltPrP,CD230,CJD,GSS,KURU,PRIP,PrP,PrP27-30,PrP33-35C,PrPc,p27-30	OL505545	Aggression	prion protein	Zhang-James et al. 2019	774	1	774	94.9	85.8
PRR9		pending	BUSCO Fragmented or Missing	proline rich 9		327	1	327	79.3	80.4
PRR36		OM291752		proline rich 36		3828	5	3216	62.4	64.8
PRRG2	PRGP2	pending	BUSCO Fragmented or Missing	proline rich and Gla domain 2		4073	6	603	85.6	83.6
PRSS8	CAP1,PROSTASIN	pending	BUSCO Fragmented or Missing	serine protease 8		3281	6	1014	85.4	82.8
PSEN2	AD3L,AD4,CMD1V,PS2,STM2	pending	BUSCO Fragmented or Missing	presenilin 2		15183	10	1347	96.9	90.8
PSPN	PSP	OM350563		persephin		528	2	462	73.6	78.3
PTGER1	EP1	OL505546	Aggression	prostaglandin E receptor 1	Matsuoka et al. 2005	1786	2	1209	89.9	86.9
PTPRD	HPTP,HPTPD,HPTPDELTA,PTPD,R-PTP-delta,RPTPDELTA	OL505547	Aggression	protein tyrosine phosphatase receptor type D		397641	35	5739	99.4	94.3
PTPRH	R-PTP-H,SAP1	OM291753		protein tyrosine phosphatase receptor type H		16394	17	2520	55.8	55.8
PVR	CD155,HVED,NECL5,Necl-5,PVS,TAGE4	OM569647		PVR cell adhesion molecule		13037	8	1281	67.7	70.1
PXMP4	PMP24	pending	BUSCO Fragmented or Missing	peroxisomal membrane protein 4		13177	4	639	91.5	87
PYROXD2	C10orf33,FP3420,YUEF	pending	BUSCO Fragmented or Missing	pyridine nucleotide-disulphide oxidoreductase domain 2		26823	16	1746	94	87.4
RAD51	BRCC5,FANCR,HRAD51,HsRad51,HsT16930,MRMV2,RAD51A,RECA	pending	BUSCO Fragmented or Missing	RAD51 recombinase		26391	9	1020	99.4	93.9
RBBP5	RBQ3,SWD1	pending	BUSCO Fragmented or Missing	RB binding protein 5, histone lysine methyltransferase complex subunit		34659	14	1617	99.8	94.2
RBFOX1	2BP1,A2BP1,FOX-1,FOX1,HRNBP1	OL505548	Aggression	RNA binding fox-1 homolog 1	Anney et al. 2008; Zhang-James et al. 2019	334101	13	1257	98.8	95.3
RDH13	SDR7C3	OM291754		retinol dehydrogenase 13		10399	7	1005	93.1	87.2
RECQL4	RECQ4	OM350564	BUSCO Fragmented or Missing	RecQ like helicase 4		6223	21	3623	76.9	75.9	Wolverine’s RECQL4 contains a frameshift-inducing nonsense mutation. Protein similarity to Human’s is calculated with mutation removed.
RFPL4A	RFPL4,RNF210	OM350565		ret finger protein like 4A		1340	2	873	71.7	67.2
RGL1	RGL	OL505549	Aggression	ral guanine nucleotide dissociation stimulator like 1	Anney et al. 2008	154438	18	2412	97.3	92.7
RIPK1	AIEFL,IMD57,RIP,RIP-1,RIP1	OL505550	Aggression; Innate Immunity; Janus and other kinases	receptor interacting serine/threonine kinase 1	Mick et al. 2014	26113	10	1989	85	82.4
RIPK2	CARD3,CARDIAK,CCK,GIG30,RICK,RIP2	OM291755	Innate Immunity; Janus and other kinases	receptor interacting serine/threonine kinase 2		29885	11	1617	91.1	90.7
RIT1	NS8,RIBB,RIT,ROC1	OL505551	Aggression	Ras like without CAAX 1	Sonuga-Barke 2008	4465	5	657	90.3	81.4
RNF44		pending	BUSCO Fragmented or Missing	ring finger protein 44		3253	10	1299	96.8	92.3
RNF157		pending	BUSCO Fragmented or Missing	ring finger protein 157		75649	19	2061	94.9	88
RNF167	5730408C10Rik,LP2254,RING105	OM350566		ring finger protein 167		3546	9	1053	94	86.5
RNFT2	TMEM118	pending	BUSCO Fragmented or Missing	ring finger protein, transmembrane 2		64730	10	1347	96.9	89.8
RNPS1	E5.1	pending	BUSCO Fragmented or Missing	RNA binding protein with serine rich domain 1		5705	7	918	99.7	91.9
ROBO2	SAX3	OM350703	Aggression	roundabout guidance receptor 2	Viding et al. 2010	1623602	26	4185	98.6	92.7
ROPN1L	ASP,RSPH11	pending	BUSCO Fragmented or Missing	rhophilin associated tail protein 1 like		12439	5	657	89.1	81.5
RPL4	L4	OM350567		ribosomal protein L4		4613	10	1263	97.2	90.9
RPL28	L28	OM291756		ribosomal protein L28		1968	3	534	68.5	70.8
RPP30	TSG15	pending	BUSCO Fragmented or Missing	ribonuclease P/MRP subunit p30		26695	11	807	97	91.2
RPS6KA1	HU-1,MAPKAPK1,MAPKAPK1A,RSK,RSK1,p90Rsk	OM291757		ribosomal protein S6 kinase A1		37634	22	2208	99.3	93.3
RPS6KA2	HU-2,MAPKAPK1C,RSK,RSK3,S6K-alpha,S6K-alpha2,p90-RSK3,p90RSK2,pp90RSK3	OM291758		ribosomal protein S6 kinase A2		144457	21	2202	98	90.1
RPS6KA3	CLS,HU-3,ISPK-1,MAPKAPK1B,MRX19,RSK,RSK2,S6K-alpha3,XLID19,p90-RSK2,pp90RSK2	OM291759		ribosomal protein S6 kinase A3		108325	22	2223	99.9	96.2
RPS6KA4	MSK2,RSK-B,S6K-alpha-4	OM291760		ribosomal protein S6 kinase A4		10092	17	2319	98.2	91.2
RPS6KA5	MSK1,MSPK1,RLPK	OM291761		ribosomal protein S6 kinase A5		183332	17	2400	98	90
RPS6KB1	PS6K,S6K,S6K-beta-1,S6K1,STK14A,p70 S6KA,p70(S6K)-alpha,p70-S6K,p70-alpha	OM291762		ribosomal protein S6 kinase B1		33818	15	1578	100	97.3
RPS6KB2	KLS,P70-beta,P70-beta-1,P70-beta-2,S6K-beta2,S6K2,S6KB,S6KI(2),S6Kbeta,SRK,STK14B,p70(S6K)-beta,p70S6Kb	OM291763		ribosomal protein S6 kinase B2		5264	15	1440	95.4	89.8
RPS6KC1	RPK118,RSKL1,S6K-delta-1,S6PKh1,humS6PKh1	OM291764		ribosomal protein S6 kinase C1		173928	15	3201	94.1	92
RPS6KL1	RSKL2	OM291765		ribosomal protein S6 kinase like 1		13422	10	1653	72.9	79.4
RSKR	SGK494	pending	BUSCO Fragmented or Missing	ribosomal protein S6 kinase related		3611	12	1212	90.5	87.4
RSPH1	CT79,RSP44,RSPH10A,TSA2,TSGA2	pending	BUSCO Fragmented or Missing	radial spoke head component 1		19348	9	933	86.9	80
RSPH10B		OM350568	BUSCO Fragmented or Missing	radial spoke head 10 homolog B		51125	19	2616	84.9	80
RSRC2		pending	BUSCO Fragmented or Missing	arginine and serine rich coiled-coil 2		18401	10	1305	99.8	94.9
SARNP	CIP29,HCC1,HSPC316,THO1	pending	BUSCO Fragmented or Missing	SAP domain containing ribonucleoprotein		43235	11	633	98.6	94
SBK2	SGK069	OM291766		SH3 domain binding kinase family member 2		2906	3	1050	86.2	85.1
SBK3	SGK110	OM291767		SH3 domain binding kinase family member 3		3493	4	1089	90.6	84.9
SCAF1	SRA1	pending	BUSCO Fragmented or Missing	SR-related CTD associated factor 1		9785	10	3945	96.1	90.1
SDC4	SYND4	pending	BUSCO Fragmented or Missing	syndecan 4		17126	5	597	87.4	83.6
SERPINC1	AT3,AT3D,ATIII,ATIII-R2,ATIII-T1,ATIII-T2,THPH7	pending	BUSCO Fragmented or Missing	serpin family C member 1		10183	7	1398	92.7	85.8
SERPINI1	HNS-S1,HNS-S2,PI12,neuroserpin	OM350678	Aggression	serpin family I member 1	Zhang-James et al. 2019	27649	8	1233	97.1	91.3
SETDB2-PHF11		pending	BUSCO Fragmented or Missing	SETDB2-PHF11 readthrough		83559	19	2484	86.2	85.9
SHISA7	CKAMP59	OM291768		shisa family member 7		7605	4	1629	95.4	91.4
SHISA9	CKAMP44	pending	BUSCO Fragmented or Missing	shisa family member 9		267284	5	1275	97.4	93.8
SIGLEC6	CD327,CD33L,CD33L1,CD33L2,CDW327,OBBP1	OM569648		sialic acid binding Ig like lectin 6		6018	8	1332	66.3	70.8
SIN3B		pending	BUSCO Fragmented or Missing	SIN3 transcription regulator family member B		33132	20	3462	95.4	89.1
SLC6A1	GABATHG,GABATR,GAT1,MAE	OM350679	Aggression	solute carrier family 6 member 1	Liu et al. 2007	16312	14	1800	99.7	93.2
SLC6A3	DAT,DAT1,PKDYS,PKDYS1	OM350680	Aggression	solute carrier family 6 member 3	Rodriguiz et al. 2004	34254	14	1824	93.9	86
SLC6A4	5-HTT,5-HTTLPR,5HTT,HTT,OCD1,SERT,SERT1,hSERT	OM350681	Aggression	solute carrier family 6 member 4	Heiming et al. 2013	19417	13	1893	95.7	89.1
SLC7A6	LAT-2,LAT3,y+LAT-2	pending	BUSCO Fragmented or Missing	solute carrier family 7 member 6		21492	9	1542	95.5	91
SLC7A9	BAT1,CSNU3	pending	BUSCO Fragmented or Missing	solute carrier family 7 member 9		17817	12	1473	96.3	86.8
SLC10A1	FHCA2,NTCP	OM350569		solute carrier family 10 member 1		24682	5	1119	84.7	82.2
SLC10A2	ASBT,IBAT,ISBT,NTCP2,PBAM,PBAM1	OM350570		solute carrier family 10 member 2		17743	6	1047	91.7	85.4
SLC10A3	DXS253E,P3	OM350571		solute carrier family 10 member 3		1431	1	1431	92.9	87.9
SLC10A4	P4	OM350572		solute carrier family 10 member 4		5764	3	1320	91.8	89.8
SLC10A6	SOAT	OM350573		solute carrier family 10 member 6		27356	6	1134	93.6	88.2
SLC10A7	C4orf13,P7,SSASKS	OM350574		solute carrier family 10 member 7		258274	12	1023	99.7	93.8
SLC12A4	CTC-479C5.17,KCC1,hKCC1	pending	BUSCO Fragmented or Missing	solute carrier family 12 member 4		21165	24	3261	98.3	91.7
SLC17A8	DFNA25,VGLUT3	pending	BUSCO Fragmented or Missing	solute carrier family 17 member 8		45265	12	1767	98.3	92.7
SLC18A2	PKDYS2,SVAT,SVMT,VAT2,VMAT2	pending	BUSCO Fragmented or Missing	solute carrier family 18 member A2		35446	15	1554	95.4	88.8
SLC25A42	MECREN	pending	BUSCO Fragmented or Missing	solute carrier family 25 member 42		9063	7	957	94.7	89.5
SLC35A3	AMRS	pending	BUSCO Fragmented or Missing	solute carrier family 35 member A3		21127	7	981	98.8	94.5
SLIT2	SLIL3,Slit-2	OM350682	Aggression	slit guidance ligand 2	Sokolowski et al. 2010	346642	37	4593	99.2	91.6
SNAI2	SLUG,SLUGH,SLUGH1,SNAIL2,WS2D	pending	BUSCO Fragmented or Missing	snail family transcriptional repressor 2		2517	3	807	98.9	95.5
SNAP25	CMS18,RIC-4,RIC4,SEC9,SNAP,SNAP-25,SUP,bA416N4.2,dJ1068F16.2	OM350683	Aggression	synaptosome associated protein 25	Basoglu et al. 2011	27695	7	621	100	96.9
SNED1	IRE-BP1,SST3,Snep	OM350575	BUSCO Fragmented or Missing	sushi, nidogen and EGF like domains 1		76425	30	4140	89.6	83.9
SNX16		OM350576		sorting nexin 16		37131	7	1035	95.6	92.1
SON	BASS1,C21orf50,DBP-5,NREBP,SON3,TOKIMS	OM569649		SON DNA and RNA binding protein		15807	7	6930	92.2	91
SORCS1	hSorCS	ON530887	Aggression	sortilin related VPS10 domain containing receptor 1	Kukekova et al. 2018	492644	26	3507	97.2	91.3
SPAST	ADPSP,FSP2,SPG4	OM350684	Aggression	spastin	Zhang-James et al. 2019	53340	17	1851	96.9	94.4
SPOP	BTBD32,NEDMACE,NEDMIDF,NSDVS1,NSDVS2,TEF2	pending	BUSCO Fragmented or Missing	speckle type BTB/POZ protein		19099	9	1125	100	95.3
SPOUT1	C9orf114,CENP-32,CENP32,HSPC109	pending	BUSCO Fragmented or Missing	SPOUT domain containing methyltransferase 1		7000	12	1131	96.3	89.3
SRC	ASV,SRC1,THC6,c-SRC,p60-Src	OM350577	BUSCO Fragmented or Missing	SRC proto-oncogene, non-receptor tyrosine kinase		17839	11	1617	98.5	92.9
SRSF3	SFRS3,SRp20	pending	BUSCO Fragmented or Missing	serine and arginine rich splicing factor 3		4332	5	495	100	94.1
SRSF7	9G8,AAG3,SFRS7	pending	BUSCO Fragmented or Missing	serine and arginine rich splicing factor 7		5558	8	717	99.6	94
SRY	SRXX1,SRXY1,TDF,TDY	OM569651		sex determining region Y		660	1	660	61.4	64.4
SRYL		OM569650		sex determining region Y like		729	1	729	59.2	62.3	Similarity score is calculated against Human’s SRY
SSC5D	S5D-SRCRB	OM291769		scavenger receptor cysteine rich family member with 5 domains		22571	14	4584	80.5	78.9
ST6GALNAC2	SAITL1,SIAT7,SIAT7B,SIATL1,ST6GalNAII,STHM	pending	BUSCO Fragmented or Missing	ST6 N-acetylgalactosaminide alpha-2,6-sialyltransferase 2		14497	9	1125	86.6	86.2
ST14	ARCI11,CAP3,HAI,MT-SP1,MTSP1,PRSS14,SNC19,TADG15,TMPRSS14	OM350578		ST14 transmembrane serine protease matriptase	Antalis and Buzza 2016	39470	19	2568	90.4	85.2
STAG3		OM350579		stromal antigen 3		37543	33	3702	90.6	85.9
STAT1	CANDF7,IMD31A,IMD31B,IMD31C,ISGF-3,STAT91	OM291770	Innate Immunity; Adaptors and Signal Transducers	signal transducer and activator of transcription 1	Bousoik and Alibadi 2018	34842	23	2253	95.7	89.4
STAT2	IMD44,ISGF-3,P113,PTORCH3,STAT113	OM291771	Innate Immunity; Adaptors and Signal Transducers	signal transducer and activator of transcription 2	Bousoik and Alibadi 2018	16130	23	2565	89.3	85.2
STAT3	ADMIO,ADMIO1,APRF,HIES	OM291772	Innate Immunity; Adaptors and Signal Transducers	signal transducer and activator of transcription 3	Bousoik and Alibadi 2018	31261	23	2313	99.9	93.1
STAT4	SLEB11	OM291773	Innate Immunity; Adaptors and Signal Transducers	signal transducer and activator of transcription 4	Bousoik and Alibadi 2018	89584	23	2247	99.3	91.5
STAT5A	MGF,STAT5	OM291774	Innate Immunity; Adaptors and Signal Transducers	signal transducer and activator of transcription 5A	Bousoik and Alibadi 2018	17926	18	2385	98.4	92.4
STAT5B	GHISID2,STAT5	OM291775	Innate Immunity; Adaptors and Signal Transducers	signal transducer and activator of transcription 5B	Bousoik and Alibadi 2018	21141	18	2364	98.6	93
STAT6	D12S1644,IL-4-STAT,STAT6B,STAT6C	OM291776	Innate Immunity; Adaptors and Signal Transducers	signal transducer and activator of transcription 6	Bousoik and Alibadi 2018	9579	21	2535	94	89.8
STING1	ERIS,MITA,MPYS,NET23,SAVI,STING,STING-beta,TMEM173,hMITA,hSTING	OM291777	Innate Immunity; Adaptors and Signal Transducers	stimulator of interferon response cGAMP interactor 1	Chen and Jiang 2013	3614	6	1137	85.2	82.9
STIP1	HEL-S-94n,HOP,IEF-SSP-3521,P60,STI1,STI1L	OM350685	Aggression	stress induced phosphoprotein 1	Mick et al. 2011	13063	14	1632	91	82.9
STK33		OM350580		serine/threonine kinase 33		71576	12	1566	86.2	86.1
SYN1	EPILX,MRX50,SYN1a,SYN1b,SYNI	OM350686	Aggression	synapsin I	Zhang-James et al. 2019	45681	13	2115	97.9	92.2
SYNGR1		pending	BUSCO Fragmented or Missing	synaptogyrin 1		22877	4	705	97.9	93.5
SYT2	CMS7,CMS7A,CMS7B,MYSPC,SytII	pending	BUSCO Fragmented or Missing	synaptotagmin 2		8399	8	1260	98.3	92
SYT5		OM291778		synaptotagmin 5		4910	8	1161	94.8	90.4
TAB1	3'-Tab1,MAP3K7IP1	OM291779	Innate Immunity; MAP Kinases; BUSCO Fragmented or Missing	TGF-beta activated kinase 1 (MAP3K7) binding protein 1	Arthur and Ley 2013	31642	11	1515	99.2	90.4
TAB2	CHTD2,MAP3K7IP2,TAB-2	OM291780	Innate Immunity; MAP Kinases	TGF-beta activated kinase 1 (MAP3K7) binding protein 2	Arthur and Ley 2013	46006	6	2082	98.6	95
TAB3	MAP3K7IP3,NAP1	OM291781	Innate Immunity; MAP Kinases	TGF-beta activated kinase 1 (MAP3K7) binding protein 3	Arthur and Ley 2013	26250	7	2148	98	93.1
TAOK1	DDIB,KFC-B,MAP3K16,MARKK,PSK-2,PSK2,TAO1,hKFC-B,hTAOK1	OM291782	Innate Immunity; MAP Kinases	TAO kinase 1	Arthur and Ley 2013	90635	19	3006	99.9	95.8
TAOK2	MAP3K17,PSK,PSK1,PSK1-BETA,TAO1,TAO2	OM291783	Innate Immunity; MAP Kinases	TAO kinase 2	Arthur and Ley 2013	10578	15	3711	97.6	91.2
TAOK3	DPK,JIK,MAP3K18,hKFC-A	OM291784	Innate Immunity; MAP Kinases; BUSCO Fragmented or Missing	TAO kinase 3	Arthur and Ley 2013	85180	19	2721	98.3	95.4
TBATA	C10orf27,SPATIAL	pending	BUSCO Fragmented or Missing	thymus, brain and testes associated		11667	9	1056	82	79.1
TBK1	FTDALS4,IIAE8,NAK,T2K	OM291785	Innate Immunity; Janus and other kinases	TANK binding kinase 1		43367	20	2190	99.3	94.7
TBKBP1	ProSAPiP2,SINTBAD	OM914423	Innate Immunity; TNF Pathway	TBK1 binding protein 1		13984	9	1848	96.1	90
TBX19	TBS19,TPIT,dJ747L4.1	OM350687	Aggression	T-box transcription factor 19	Wasserman et al. 2007	22279	8	1332	94.6	86.2
TFAP2B	AP-2B,AP-2beta,AP2-B,PDA2	OM350688	Aggression	transcription factor AP-2 beta	Prichard et al. 2007	25130	7	1383	100	95.7
TH	DYT14,DYT5b,TYH	OM350689	Aggression	tyrosine hydroxylase	Persson et al. 2000	7146	14	1560	89.8	84.3
THEM6	C8orf55,DSCD75	pending	BUSCO Fragmented or Missing	thioesterase superfamily member 6		2781	2	627	89.4	87.5
THPO	MGDF,MKCSF,ML,MPLLG,THCYT1,TPO	OM791361	Innate Immunity; Inflammatory Cytokines and Receptors	thrombopoietin		3260	5	978	77.9	81.1
TICAM1	IIAE6,MyD88-3,PRVTIRB,TICAM-1,TRIF	OM569652	Innate Immunity; Adaptors and Signal Transducers	toll like receptor adaptor molecule 1	Chen and Jiang 2013	2349	1	2349	70.9	69.3
TIMM22	COXPD43,TEX4,TIM22	pending	BUSCO Fragmented or Missing	translocase of inner mitochondrial membrane 22		5847	4	585	96.4	89.9
TIRAP	BACTS1,Mal,MyD88-2,wyatt	OM291786	Innate Immunity; Adaptors and Signal Transducers	TIR domain containing adaptor protein		2217	2	726	79.8	76.3
TLL2		pending	BUSCO Fragmented or Missing	tolloid like 2		115827	21	3063	94.4	89.5
TLR1	CD281,TIL,TIL. LPRS5,rsc786	OM291787	Innate Immunity; Pattern Recognition Receptors	toll like receptor 1	Kawai and Akira 2011	2370	1	2370	89.4	85.7
TLR2	CD282,TIL4	OM291788	Innate Immunity; Pattern Recognition Receptors	toll like receptor 2	Kawai and Akira 2011	2358	1	2358	87.3	81.6
TLR3	CD283,IIAE2,IMD83	OM291789	Innate Immunity; Pattern Recognition Receptors	toll like receptor 3	Kawai and Akira 2011	7489	4	2718	90.2	86.1
TLR4	ARMD10,CD284,TLR-4,TOLL	OM291790	Innate Immunity; Pattern Recognition Receptors	toll like receptor 4	Kawai and Akira 2011	10961	3	2499	85.6	82.2
TLR5	MELIOS,SLE1,SLEB1,TIL3	OM291791	Innate Immunity; Pattern Recognition Receptors	toll like receptor 5	Kawai and Akira 2011	2577	1	2577	83.1	73.7
TLR6	CD286	OM291792	Innate Immunity; Pattern Recognition Receptors	toll like receptor 6	Kawai and Akira 2011	2382	1	2382	87.2	84.1
TLR7	IMD74,TLR7-like	OM291793	Innate Immunity; Pattern Recognition Receptors	toll like receptor 7	Kawai and Akira 2011	3141	1	3141	91.9	85.8
TLR8	CD288,hTLR8	OM291794	Innate Immunity; Pattern Recognition Receptors	toll like receptor 8	Kawai and Akira 2011	3120	1	3120	82.9	78.5
TLR9	CD289	OM291795	Innate Immunity; Pattern Recognition Receptors	toll like receptor 9	Kawai and Akira 2011	3955	2	3093	85.4	83
TLR10	CD290	OM291796	Innate Immunity; Pattern Recognition Receptors	toll like receptor 10	Kawai and Akira 2011	2431	1	2430	90.9	86.3	Wolverine’s TLR10 contains a frameshift-inducing nonsense mutation. Protein similarity to Human’s is calculated with mutation removed.
TM4SF19	OCTM4	pending	BUSCO Fragmented or Missing	transmembrane 4 L six family member 19		4475	4	630	89.5	87.5
TM9SF3	EP70-P-iso,SMBP	pending	BUSCO Fragmented or Missing	transmembrane 9 superfamily member 3		61057	15	1764	99.3	95.8
TMEM38B	C9orf87,D4Ertd89e,OI14,TRIC-B,TRICB,bA219P18.1	pending	BUSCO Fragmented or Missing	transmembrane protein 38B		53826	6	876	92.1	89
TMEM50B	C21orf4,HCVP7TP3	OM569653		transmembrane protein 50B		12982	6	477	100	92
TMEM82		pending	BUSCO Fragmented or Missing	transmembrane protein 82		3573	6	1029	87.9	84.2
TMEM86B		OM291797		transmembrane protein 86B		1394	3	681	71.2	72.9
TMEM150B	DRAM3,TMEM224,TTN2	OM291798		transmembrane protein 150B		4492	6	702	85	81.4
TMEM190	MDAC1	OM291799		transmembrane protein 190		1708	5	546	84.5	77.8
TMEM237	ALS2CR4,JBTS14	pending	BUSCO Fragmented or Missing	transmembrane protein 237		18041	13	1227	92.7	88.7
TMEM238		OM291800		transmembrane protein 238		534	1	534	93.2	92.5
TMEM255B	FAM70B	OM350581	BUSCO Fragmented or Missing	transmembrane protein 255B		37753	9	945	76.1	76.9
TMPRSS2	PRSS10	OM350582		transmembrane serine protease 2	Antalis and Buzza 2016	23883	13	1479	81.3	75.7
TMPRSS3	DFNB10,DFNB8,ECHOS1,TADG12	OM350583		transmembrane serine protease 3	Antalis and Buzza 2016	19430	12	1362	95.4	85.1
TMPRSS4	CAP2,CAPH2,MT-SP2,TMPRSS3	OM350584		transmembrane serine protease 4	Antalis and Buzza 2016	33057	13	1314	89.5	86.6
TMPRSS5	SPINESIN	OM350585		transmembrane serine protease 5	Antalis and Buzza 2016	14463	13	1581	75.7	73.5
TMPRSS6	IRIDA,MT2	OM350586		transmembrane serine protease 6	Antalis and Buzza 2016	28083	17	2403	92.6	87.4
TMPRSS7		OM350587		transmembrane serine protease 7	Antalis and Buzza 2016	30860	15	2157	97.2	90.2
TMPRSS9		OM350588		transmembrane serine protease 9	Antalis and Buzza 2016	26905	17	3243	85.5	82
TMPRSS11A	ECRG1,HATL1,HESP	OM350589		transmembrane serine protease 11A	Antalis and Buzza 2016	55873	10	1257	87.9	85.3
TMPRSS11B	HATL5	OM350590		transmembrane serine protease 11B	Antalis and Buzza 2016	18304	10	1251	89.9	86.3
TMPRSS11D	ASP,HAT	OM350591	BUSCO Fragmented or Missing	transmembrane serine protease 11D	Antalis and Buzza 2016	47750	10	1257	89.5	85.5
TMPRSS11E	DESC1,TMPRSS11E2	OM350592		transmembrane serine protease 11E	Antalis and Buzza 2016	43866	10	1269	90.8	86.6
TMPRSS11F	HATL4	OM350593	BUSCO Fragmented or Missing	transmembrane serine protease 11F	Antalis and Buzza 2016	73649	10	1314	94.7	90.4
TMPRSS12	CT151	OM350594		transmembrane serine protease 12	Antalis and Buzza 2016	26362	5	1056	82.1	81.1
TMPRSS13	MSP,MSPL,MSPS,TMPRSS11	OM350595		transmembrane serine protease 13	Antalis and Buzza 2016	26516	13	1542	84.7	79.4
TMPRSS15	ENTK,PRSS7	OM350596		transmembrane serine protease 15	Antalis and Buzza 2016	113802	25	3060	92.1	88.8
TNF	DIF,TNF-alpha,TNFA,TNFSF2,TNLG1F	OM291803	Innate Immunity; TNF Pathway	tumor necrosis factor		1707	4	702	93.1	90.3
TNFAIP6	TSG-6,TSG6	OM914424	Innate Immunity; TNF Pathway	TNF alpha induced protein 6		14678	6	834	97.5	92.7
TNFRSF1A	CD120a,FPF,TBP1,TNF-R,TNF-R-I,TNF-R55,TNFAR,TNFR1,TNFR55,TNFR60,p55,p55-R,p60	OM291801	Aggression; Innate Immunity; TNF Pathway	TNF receptor superfamily member 1A	Patel et al. 2010	11888	10	1383	78.5	78.6
TNFRSF1B	CD120b,TBPII,TNF-R-II,TNF-R75,TNFBR,TNFR1B,TNFR2,TNFR80,p75,p75TNFR	OM291802	Aggression; Innate Immunity; TNF Pathway	TNF receptor superfamily member 1B	Patel et al. 2010	32218	10	1392	83.1	81
TNFRSF4	ACT35,CD134,IMD16,OX40,TXGP1L	OM350597	Innate Immunity; TNF Pathway; BUSCO Fragmented or Missing	TNF receptor superfamily member 4		2613	7	822	70.2	69.1
TNFRSF8	CD30,D1S166E,Ki-1	OM794766	Innate Immunity; TNF Pathway	TNF receptor superfamily member 8		60776	15	1824	68.9	74.1
TNFRSF9	4-1BB,CD137,CDw137,ILA	OM914425	Innate Immunity; TNF Pathway	TNF receptor superfamily member 9		11816	7	768	84.7	83.8
TNFRSF11A	CD265,FEO,LOH18CR1,ODFR,OFE,OPTB7,OSTS,PDB2,RANK,TRANCE-R,TRANCER	OM794767	Innate Immunity; TNF Pathway	TNF receptor superfamily member 11a		49240	10	1896	78.2	78.7
TNFRSF11B	OCIF,OPG,PDB5,TR1	OM914426	Innate Immunity; TNF Pathway	TNF receptor superfamily member 11b		26601	5	1206	95	88.6
TNFRSF12A	CD266,FN14,TWEAKR	OM350598	Innate Immunity; TNF Pathway	TNF receptor superfamily member 12A		1488	4	390	86.8	87.7
TNFRSF13B	CD267,CVID,CVID2,IGAD2,RYZN,TACI,TNFRSF14B	OM794768	Innate Immunity; TNF Pathway	TNF receptor superfamily member 13B		13079	4	783	72.4	70.5
TNFRSF13C	BAFF-R,BAFFR,BROMIX,CD268,CVID4,prolixin	OM794769	Innate Immunity; TNF Pathway	TNF receptor superfamily member 13C		1299	3	558	71.1	76.3
TNFRSF14	ATAR,CD270,HVEA,HVEM,LIGHTR,TR2	OM794770	Innate Immunity; TNF Pathway	TNF receptor superfamily member 14		5375	8	819	64.8	67
TNFRSF17	BCM,BCMA,CD269,TNFRSF13A	OM794771	Innate Immunity; TNF Pathway	TNF receptor superfamily member 17		2656	3	528	75.4	74
TNFRSF18	AITR,CD357,ENERGEN,GITR,GITR-D	OM914427	Innate Immunity; TNF Pathway	TNF receptor superfamily member 18		2662	5	747	70.7	73.4
TNFRSF19	TAJ,TAJ-alpha,TRADE,TROY	OM914428	Innate Immunity; TNF Pathway	TNF receptor superfamily member 19		65017	8	1251	86.8	82.5
TNFRSF21	BM-018,CD358,DR6	OM914429	Innate Immunity; TNF Pathway	TNF receptor superfamily member 21		64950	6	1956	95.1	91.5
TNFRSF25	APO-3,DDR3,DR3,GEF720,LARD,PLEKHG5,TNFRSF12,TR3,TRAMP,WSL-1,WSL-LR	OM794772	Innate Immunity; TNF Pathway	TNF receptor superfamily member 25		4201	10	1278	74.7	78.7
TNFSF4	CD134L,CD252,GP34,OX-40L,OX4OL,TNLG2B,TXGP1	OM914430	Innate Immunity; TNF Pathway	TNF superfamily member 4		21548	3	552	79.8	81.5
TNFSF8	CD153,CD30L,CD30LG,TNLG3A	OM914431	Innate Immunity; TNF Pathway	TNF superfamily member 8		23627	4	705	90.2	86.8
TNFSF9	4-1BB-L,CD137L,TNLG5A	OM914432	Innate Immunity; TNF Pathway	TNF superfamily member 9		2007	3	744	68.8	71.1
TNFSF10	APO2L,Apo-2L,CD253,TL2,TNLG6A,TRAIL	OM794773	Innate Immunity; TNF Pathway	TNF superfamily member 10		17226	5	861	83.7	82
TNFSF11	CD254,ODF,OPGL,OPTB2,RANKL,TNLG6B,TRANCE,hRANKL2,sOdf	OM794774	Innate Immunity; TNF Pathway	TNF superfamily member 11		30452	5	963	93.1	89.9
TNFSF12	APO3L,DR3LG,TNLG4A,TWEAK	OM914433	Innate Immunity; TNF Pathway	TNF superfamily member 12		6413	7	750	92.4	90
TNFSF12-TNFSF13	TWE-PRIL	OM914434		TNFSF12-TNFSF13 readthrough		9926	11	999	91.6	87.9
TNFSF13	APRIL,CD256,TALL-2,TALL2,TNLG7B,TRDL-1,UNQ383/PRO715,ZTNF2	OM794776	Innate Immunity; TNF Pathway	TNF superfamily member 13		1832	6	759	91.7	87.4
TNFSF13B	BAFF,BLYS,CD257,DTL,TALL-1,TALL1,THANK,TNFSF20,TNLG7A,ZTNF4	OM794775	Innate Immunity; TNF Pathway	TNF superfamily member 13b		30749	6	873	86.3	80
TNFSF14	CD258,HVEML,LIGHT,LTg	OM794777	Innate Immunity; TNF Pathway	TNF superfamily member 14		3154	4	726	90.1	81.4
TNFSF15	TL1,TL1A,TNLG1B,VEGI,VEGI192A	OM794778	Innate Immunity; TNF Pathway	TNF superfamily member 15		15813	4	768	88.3	85.7
TNFSF18	AITRL,GITRL,TL6,TNLG2A,hGITRL	OM350599	Innate Immunity; TNF Pathway	TNF superfamily member 18		8855	3	522	75.8	76.8
TNNI3	CMD1FF,CMD2A,CMH7,RCM1,TNNC1,cTnI	OM291804		troponin I3, cardiac type		3083	8	636	95.7	89.8
TNNT1	ANM,NEM5,STNT,TNT,TNTS	OM291805		troponin T1, slow skeletal type		9514	13	786	92.1	84.8
TOMM70	TOMM70A,Tom70	OM291806		translocase of outer mitochondrial membrane 70		31304	12	1830	98.9	93.9
TP53	BCC7,BMFS5,LFS1,P53,TRP53	OM569654		tumor protein p53	Abegglen et al. 2015	3330	10	1143	86	79.7
TPH1	TPRH,TRPH	OM350690	Aggression; BUSCO Fragmented or Missing	tryptophan hydroxylase 1	Evans et al. 2000	16944	10	1335	99.1	93.2
TPH2	ADHD7,NTPH	OM350691	Aggression	tryptophan hydroxylase 2	Angoa-Perez et al. 2012	93990	11	1476	97.8	92.4
TRAF1	EBI6,MGC:10353	OM291807	Innate Immunity ; Adaptors and Signal Transducers ; TNF Pathway	TNF receptor associated factor 1		17366	7	1248	92.5	87.9
TRAF2	MGC:45012,RNF117,TRAP,TRAP3	OM291808	Innate Immunity ; Adaptors and Signal Transducers ; TNF Pathway	TNF receptor associated factor 2		14128	10	1572	90.2	83.3
TRAF3	CAP-1,CAP1,CD40bp,CRAF1,IIAE5,LAP1,RNF118	OM291809	Innate Immunity ; Adaptors and Signal Transducers ; TNF Pathway	TNF receptor associated factor 3		27152	9	1635	92.1	85.8
TRAF4	CART1,MLN62,RNF83	OM291810	Innate Immunity ; Adaptors and Signal Transducers ; TNF Pathway	TNF receptor associated factor 4		5421	7	1413	98.5	90.2
TRAF5	MGC:39780,RNF84	OM291811	Innate Immunity ; Adaptors and Signal Transducers ; TNF Pathway	TNF receptor associated factor 5		18218	10	1677	93	87.6
TRAF6	MGC:3310,RNF85	OM291812	Innate Immunity ; Adaptors and Signal Transducers ; TNF Pathway	TNF receptor associated factor 6		11818	6	1626	92.6	86.8
TRAF7	CAFDADD,RFWD1,RNF119	OM291813	Innate Immunity ; Adaptors and Signal Transducers ; TNF Pathway	TNF receptor associated factor 7		9524	20	2013	98.4	91
TREM2	PLOSL2,TREM-2,Trem2a,Trem2b,Trem2c	pending	BUSCO Fragmented or Missing	triggering receptor expressed on myeloid cells 2		4305	5	693	84.8	83.6
TRIM58	BIA2	pending	BUSCO Fragmented or Missing	tripartite motif containing 58		11724	6	1464	84.9	81.3
TRNAU1AP	PRO1902,SECP43,TRSPAP1	pending	BUSCO Fragmented or Missing	tRNA selenocysteine 1 associated protein 1		21027	9	864	99.7	93.5
TRPC7	TRP7	pending	BUSCO Fragmented or Missing	transient receptor potential cation channel subfamily C member 7		144588	12	2589	99.4	93.6
TRPS1	GC79,LGCR	pending	BUSCO Fragmented or Missing	transcriptional repressor GATA binding 1		203877	6	3885	97.7	94.4
TTN	CMD1G,CMH9,CMPD4,EOMFC,HMERF,LGMD2J,LGMDR10,MYLK5,SALMY,TMD	OM350600		titin		268316	333	102255	91.6	85.9
TXN2	COXPD29,MT-TRX,MTRX,TRX2,TXN	pending	BUSCO Fragmented or Missing	thioredoxin 2		10443	3	489	92.8	88.2
TXNDC12	AG1,AGR1,ERP16,ERP18,ERP19,PDIA16,TLP19,hAG-1,hTLP19	pending	BUSCO Fragmented or Missing	thioredoxin domain containing 12		30449	7	519	97.1	93.3
TYK2	IMD35,JTK1	OM291814	Innate Immunity; Janus and other kinases	tyrosine kinase 2	Bousoik and Alibadi 2018	17086	23	3555	84.7	80.1
U2AF2	U2AF65	OM350601		U2 small nuclear RNA auxiliary factor 2		15593	12	1428	100	94.4
UBE2S	E2-EPF,E2EPF,EPF5	OM291815		ubiquitin conjugating enzyme E2 S		4205	4	672	96.4	89.2
UBXN6	UBXD1,UBXDC2	OM350602		UBX domain protein 6		9726	10	1329	92.1	87.1
UCN2	SRP,UCN-II,UCNI,UR,URP	OM350692	Aggression	urocortin 2	Breu et al. 2012	327	1	327	72.3	73.1
UNC50	GMH1,HSD23,PDLs22,UNCL,URP	OM350603	BUSCO Fragmented or Missing	unc-50 inner nuclear membrane RNA binding protein		17985	5	780	92.4	85
UNC93B1	IIAE1,UNC93,UNC93B,Unc-93B1	OM569655	Innate Immunity; Adaptors and Signal Transducers	unc-93 homolog B1, TLR signaling regulator		8959	11	1815	93.7	89.6
UQCR10	HSPC051,HSPC119,HSPC151,QCR9,UCCR7.2,UCRC	pending	BUSCO Fragmented or Missing	ubiquinol-cytochrome c reductase, complex III subunit X		2030	2	195	92.2	89.2
VDAC2	POR	OM350604		voltage dependent anion channel 2		10963	9	933	94.8	94.6
VPS4B	MIG1,SKD1,SKD1B,VPS4-2	pending	BUSCO Fragmented or Missing	vacuolar protein sorting 4 homolog B		28980	11	1335	98	92.5
WASF3	Brush-1,SCAR3,WAVE3	pending	BUSCO Fragmented or Missing	WASP family member 3		40707	8	1509	97.8	90
WASHC3	CCDC53,CGI-116	pending	BUSCO Fragmented or Missing	WASH complex subunit 3		52856	7	585	93.3	93.5
WBP2	DFNB107,GRAMD6,WBP-2	pending	BUSCO Fragmented or Missing	WW domain binding protein 2		6875	8	786	98.9	92.1
WDR24	C16orf21,JFP7	OM350605	BUSCO Fragmented or Missing	WD repeat domain 24		4469	8	2373	97.2	89.8
WDR62	C19orf14,MCPH2	OM350693	Aggression	WD repeat domain 62	Zhang-James et al. 2019	47781	32	4608	87.5	84.7
WDSUB1	UBOX6,WDSAM1	pending	BUSCO Fragmented or Missing	WD repeat, sterile alpha motif and U-box domain containing 1		40201	10	1428	96.4	91.2
WSB2	SBA2	pending	BUSCO Fragmented or Missing	WD repeat and SOCS box containing 2		17247	9	1215	94.3	88.6
YARS1	CMTDIC,IMNEPD2,TYRRS,YARS,YRS,YTS	pending	BUSCO Fragmented or Missing	tyrosyl-tRNA synthetase 1		37403	13	1587	98.5	91.9
ZBP1	C20orf183,DAI,DLM-1,DLM1	OM291816	Innate Immunity; Pattern Recognition Receptors	Z-DNA binding protein 1		10971	8	1323	64	66.5
ZC3H18	NHN1	pending	BUSCO Fragmented or Missing	zinc finger CCCH-type containing 18		52608	18	2922	92.5	85.6
ZDHHC12	DHHC-12,ZNF400	pending	BUSCO Fragmented or Missing	zinc finger DHHC-type palmitoyltransferase 12		3019	5	855	82.5	79
ZDHHC21	DHHC-21,DHHC21,DNZ1,HSPC097	OM350606	BUSCO Fragmented or Missing	zinc finger DHHC-type palmitoyltransferase 21		42630	7	798	99.2	95.7
ZFAND1		OM350607		zinc finger AN1-type containing 1		22089	8	807	95.1	92.3
ZFAND4	ANUBL1	pending	BUSCO Fragmented or Missing	zinc finger AN1-type containing 4		43304	7	1851	73.2	72.8
ZNF410	APA-1,APA1	pending	BUSCO Fragmented or Missing	zinc finger protein 410		26945	11	1437	88	86.5
ZNF444	EZF-2,EZF2,ZSCAN17	OM350608		zinc finger protein 444		10412	3	999	82.5	80.7
ZNF512B	GM632	pending	BUSCO Fragmented or Missing	zinc finger protein 512B		5676	16	2724	90.6	85.2
ZNF524		OM291817		zinc finger protein 524		792	1	792	93.6	88.9
ZNF579		OM291818		zinc finger protein 579		1698	1	1698	94.7	90
ZNF580		OM291819		zinc finger protein 580		519	1	519	98.3	94.2
ZNF581	HSPC189	OM291820		zinc finger protein 581		597	1	597	90.9	86.2
ZNF628	ZEC,Zfp628	OM291821		zinc finger protein 628		4273	2	3162	88.6	84.5
ZNF784		OM291822		zinc finger protein 784		2178	2	975	89.8	86.8
ZNF787	TIP20	OM350609		zinc finger protein 787		9257	2	1155	97.9	93.5
ZNF865		OM291823		zinc finger protein 865		3180	1	3180	93.5	88.2
ZSCAN5C	ZNF495C,ZSCAN5CP	OM291824		zinc finger and SCAN domain containing 5C		3795	4	1467	59.9	63.9
ND1	MTND1; MT-ND1	pending	mitochondrial	mitochondrially encoded NADH dehydrogenase 1		956	1	956	87.7	71.8	Similarity score is calculated against Human’s MT-ND1
ND2	MTND2; MT-ND2	pending	mitochondrial	mitochondrially encoded NADH dehydrogenase 2		1042	1	1042	77.5	64	Similarity score is calculated against Human’s MT-ND2
COX1	COI; MTCO1; MT-COX1	pending	mitochondrial	mitochondrially encoded cytochrome c oxidase I		1545	1	1545	96.5	76.7	Similarity score is calculated against Human’s MT-COX1
COX2	COII; MTCO2; MT-COX2	pending	mitochondrial	mitochondrially encoded cytochrome c oxidase II		684	1	684	86.3	68.7	Similarity score is calculated against Human’s MT-COX2
ATP8	ATPase8; MTATP8; MT-ATP8	pending	mitochondrial	mitochondrially encoded ATP synthase 8		204	1	204	64.3	61.3	Similarity score is calculated against Human’s MT-ATP8
ATP6	ATPase6; MTATP6; MT-ATP6	pending	mitochondrial	mitochondrially encoded ATP synthase 6		681	1	681	88.9	71.6	Similarity score is calculated against Human’s MT-ATP6
COX3	COIII; MTCO3; MT-COX3	pending	mitochondrial	mitochondrially encoded cytochrome c oxidase III		784	1	784	93.1	77.9	Similarity score is calculated against Human’s MT-COX3
ND3	MTND3; MT-ND3	pending	mitochondrial	mitochondrially encoded NADH dehydrogenase 3		347	1	347	80.9	66.6	Similarity score is calculated against Human’s MT-ND3
ND4L	MTND4L; MT-ND4L	pending	mitochondrial	mitochondrially encoded NADH 4L dehydrogenase		297	1	297	84.7	70.1	Similarity score is calculated against Human’s MT-ND4L
ND4	MTND4; MT-ND4	pending	mitochondrial	mitochondrially encoded NADH dehydrogenase 4		1378	1	1378	85.5	70.1	Similarity score is calculated against Human’s MT-ND4
ND5	MTND5; MT-ND5	pending	mitochondrial	mitochondrially encoded NADH dehydrogenase 5		1827	1	1827	80.6	70.2	Similarity score is calculated against Human’s MT-ND5
ND6	MTND6; MT-ND6	pending	mitochondrial	mitochondrially encoded NADH dehydrogenase 6		534	1	534	73.4	63.2	Similarity score is calculated against Human’s MT-ND6
CYTB	MTCYB; MT-CYTB	pending	mitochondrial	mitochondrially encoded cytochrome b		1140	1	1140	87.4	73.6	Similarity score is calculated against Human’s MT-CYTB

## Sheet: Aggression
Gene Symbol	Alternative Names	GenBank Accession	Category (Excel Tab)	Full Name	Reference	Gene Length (bp)	Exon Count	CDS Length (bp)	Wolverine Protein Similarity Against Human	Wolverine CDS Similarity Against Human	Remark
ABCG1	ABC8,WHITE1	OM350611	Aggression	ATP binding cassette subfamily G member 1	Gietl et al. 2007	50575	15	2001	98.6	90.2
ACHE	ACEE,ARACHE,N-ACHE,YT	OM350612	Aggression	acetylcholinesterase (Cartwright blood group)	Duysen et al. 2002	3860	4	1836	81.8	76.8
ADH1C	ADH3	OM350613	Aggression	alcohol dehydrogenase 1C (class I), gamma polypeptide	Sonuga-Barke 2008	14984	9	1128	93.3	86.1
ADORA1	RDC7	OM569627	Aggression	adenosine A1 receptor	Gimenez-Llort et al. 2002	29353	2	981	96.6	92
ADORA2A	A2aR,ADORA2,RDC8	OM569628	Aggression	adenosine A2a receptor	Ledent et al. 1997	7935	2	1239	93.9	89.7
AKAP5	AKAP75,AKAP79,H21	OM350614	Aggression	A-kinase anchoring protein 5	Richter et al. 2011	1290	1	1290	84.8	85.6
ALDH5A1	SSADH,SSDH	OM350615	Aggression	aldehyde dehydrogenase 5 family member A1	Zhang-James et al. 2019	22911	10	1599	88.1	83.1
ALK	ALK1,CD246,NBLST3	OM350616	Aggression	ALK receptor tyrosine kinase	Zhang-James et al. 2019	668204	29	4887	93.6	87.7
AR	AIS,AR8,DHTR,HUMARA,HYSP1,KD,NR3C4,SBMA,SMAX1,TFM	OM350618	Aggression	androgen receptor	Aluja et al. 2011	193274	8	2661	91.8	86.6
ARID1B	6A3-5,BAF250B,BRIGHT,CSS1,DAN15,ELD/OSA1,MRD12,OSA2,P250R,SMARCF2	OM350617	Aggression	AT-rich interaction domain 1B		437490	19	7035	95.9	90.2
AVP	ADH,ARVP,AVP-NPII,AVRP,VP	OM350621	Aggression	arginine vasopressin	Malik et al. 2014	1804	3	501	91	88.8
AVPR1A	AVPR V1a,AVPR1,V1aR	OM350619	Aggression	arginine vasopressin receptor 1A	Malik et al. 2014; Zhang-James et al. 2019	4006	2	1257	88.5	85.3
AVPR1B	AVPR3,V1bR,VPR3	OM350620	Aggression	arginine vasopressin receptor 1B	Zai et al. 2012; Luppino et al. 2014	5186	2	1269	85.9	86.2
BDNF	ANON2,BULN2	OM350622	Aggression	brain derived neurotrophic factor	Ito et al. 2011	744	1	744	99.6	94.1
BMP2	BDA2,BMP2A,SSFSC,SSFSC1	OM350623	Aggression	bone morphogenetic protein 2	Merjonen et al. 2011	9516	2	1188	96.7	90.7
CACNB3	CAB3,CACNLB3	OM350624	Aggression	calcium voltage-gated channel auxiliary subunit beta 3	Zhang-James et al. 2019	7779	13	1455	100	95
CADM1	BL2,IGSF4,IGSF4A,NECL2,Necl-2,RA175,ST17,SYNCAM,TSLC1,sTSLC-1,sgIGSF,synCAM1	OM350625	Aggression	cell adhesion molecule 1	Zhang-James et al. 2019	321002	10	1344	98	92.5
CDH13	CDHH,P105	OM350694	Aggression	cadherin 13	Tiihonen et al. 2015	999444	14	2142	97.9	90.8
CHMP2B	ALS17,CHMP2.5,DMT1,FTDALS7,VPS2-2,VPS2B	OM350626	Aggression	charged multivesicular body protein 2B	Zhang-James et al. 2019	25143	6	642	100	96
CHRM2	HM2	OM350627	Aggression	cholinergic receptor muscarinic 2	Dick et al. 2011; Latendresse et al. 2011	1401	1	1401	98.5	93.3
CNR1	CANN6,CB-R,CB1,CB1A,CB1K5,CB1R,CNR	OM569633	Aggression	cannabinoid receptor 1	Rodriguez-Arias et al. 2013	1419	1	1419	99.2	92
CNR2	CB-2,CB2,CX5	OM569634	Aggression	cannabinoid receptor 2	Rodriguez-Arias et al. 2015	1083	1	1083	88.9	85.7
CNTNAP2	AUTS15,CASPR2,CDFE,NRXN4,PTHSL1	OM350695	Aggression	contactin associated protein 2		1914633	24	3996	97.4	89.3
COMT	HEL-S-98n	OM350628	Aggression	catechol-O-methyltransferase	Kulikova et al. 2008	5393	4	810	89.3	82.2
CRHBP	CRF-BP,CRFBP	OM350629	Aggression	corticotropin releasing hormone binding protein	Gammie et al. 2008	13187	7	969	92.5	89.3
CRHR1	CRF-R,CRF-R-1,CRF-R1,CRF1,CRFR-1,CRFR1,CRH-R-1,CRH-R1,CRHR,CRHR1L	OM350630	Aggression	corticotropin releasing hormone receptor 1	Gammie et al. 2007	16406	10	1029	75.7	76.9
CRHR2	CRF-RB,CRF2,CRFR2,HM-CRF	OM350631	Aggression	corticotropin releasing hormone receptor 2	Coste et al. 2006	28682	12	1233	97.6	91.9
CYP2D6	CPD6,CYP2D,CYP2D7AP,CYP2D7BP,CYP2D7P2,CYP2D8P2,CYP2DL1,CYPIID6,P450-DB1,P450C2D,P450DB1	OM350632	Aggression	cytochrome P450 family 2 subfamily D member 6	Gonzalez et al. 2008	4192	9	1503	85.8	82.7
CYP19A1	ARO,ARO1,CPV1,CYAR,CYP19,CYPXIX,P-450AROM	OM350633	Aggression	cytochrome P450 family 19 subfamily A member 1	Toda et al. 2001	33937	9	1500	93	87
DBH	DBM,ORTHYP1	OM350634	Aggression	dopamine beta-hydroxylase	Hess et al. 2009	19512	12	1833	90.3	83.6
DLG2	PPP1R58,PSD-93,PSD93,chapsyn-110	OM350696	Aggression	discs large MAGUK scaffold protein 2		1983889	26	2928	99.1	94.3
DLGAP1	DAP-1,DAP-1-ALPHA,DAP-1-BETA,DAP1,DLGAP1A,DLGAP1B,GKAP,SAPAP1	OM350697	Aggression	DLG associated protein 1		318357	10	2934	99.3	93.3
DLGAP2	C8orf68,DAP2,ERICH1-AS1,SAPAP2	OM350698	Aggression	DLG associated protein 2		746376	15	3174	92.3	85.2
DNAJB5	Hsc40	OM350635	Aggression	DnaJ heat shock protein family (Hsp40) member B5	Zhang-James et al. 2019	6895	4	1263	99.3	95.6
DPP6	DPL1,DPPX,MRD33,VF2	OM350636	Aggression	dipeptidyl peptidase like 6		649483	26	2589	95.3	87.6
DRD2	D2DR,D2R	OM350637	Aggression	dopamine receptor D2	Guo et al. 2007; Zai et al. 2012	12487	7	1332	98.4	92.3
DRD4	D4DR	OM350638	Aggression	dopamine receptor D4	Nobile et al. 2007	2911	4	1074	74.2	77
DYRK1A	DYRK,DYRK1,HP86,MNB,MNBH,MRD7	OM350639	Aggression	dual specificity tyrosine phosphorylation regulated kinase 1A	Tielbeek et al. 2012	90931	11	2292	99.6	96.6
ECM1	URBWD	OM350640	Aggression	extracellular matrix protein 1	Zhang-James et al. 2019	5533	10	1701	80.9	82.2
EEF1A2	DEE33,EEF1AL,EF-1-alpha-2,EF1A,EIEE33,HS1,MRD38,STN,STNL	OM350641	Aggression	eukaryotic translation elongation factor 1 alpha 2	Zhang-James et al. 2019	7289	7	1392	100	92.1
EHMT1	EHMT1-IT1,EUHMTASE1,Eu-HMTase1,FP13812,GLP,GLP1,KLEFS1,KMT1D	OM350642	Aggression	euchromatic histone lysine methyltransferase 1	Zhang-James et al. 2019	137399	27	3897	93.2	86.7
EN2		OM350643	Aggression	engrailed homeobox 2	Zhang-James et al. 2019	4293	2	996	91.1	90.4
ERBB4	ALS19,HER4,p180erbB4	OM350699	Aggression	erb-b2 receptor tyrosine kinase 4	Zhang-James et al. 2019	1139031	28	3927	98.9	93.2
ESR1	ER,ESR,ESRA,ESTRR,Era,NR3A1	OM350644	Aggression	estrogen receptor 1	Ribeiro et al. 2012	274965	8	1794	95.1	89.4
ESR2	ER-BETA,ESR-BETA,ESRB,ESTRB,Erb,NR3A2,ODG8	OM350645	Aggression	estrogen receptor 2	Nomura et al. 2006	52802	8	1593	93.6	88.3
FGF14	FGF-14,FHF-4,FHF4,SCA27	OM350646	Aggression	fibroblast growth factor 14	Zhang-James et al. 2019	170863	5	744	99.2	96.1
FKBP5	AIG6,FKBP51,FKBP54,P54,PPIase,Ptg-10	OM350647	Aggression	FKBP prolyl isomerase 5	Bevilacqua et al. 2012	53443	10	1371	96.5	92.8
FYN	SLK,SYN,p59-FYN	OM350648	Aggression	FYN proto-oncogene, Src family tyrosine kinase	Mick et al. 2014	55743	11	1614	99.4	94.5
GAD2	GAD65	OM350649	Aggression	glutamate decarboxylase 2	Zhang-James et al. 2019	69535	16	1758	99.1	92.4
GDI1	1A,GDIL,MRX41,MRX48,OPHN2,RABGD1A,RABGDIA,XAP-4,XLID41	OM350650	Aggression	GDP dissociation inhibitor 1	Zhang-James et al. 2019	5153	11	1344	99.6	92.3
GHRH	GHRF,GRF,INN	OM350651	Aggression	growth hormone releasing hormone	Sagazio et al. 2011	3947	4	315	79.6	79.9
GRIA3	GLUR-C,GLUR-K3,GLUR3,GLURC,GluA3,MRX94,MRXSW	OM350652	Aggression	glutamate ionotropic receptor AMPA type subunit 3	Zhang-James et al. 2019	279357	15	2685	99.9	95.4
GRID1	GluD1,GluD1-b	OM350700	Aggression	glutamate ionotropic receptor delta type subunit 1	Zhang-James et al. 2019	682224	16	3030	99.3	92.3
GRID2	GluD2,SCAR18	OM350701	Aggression	glutamate ionotropic receptor delta type subunit 2		1438873	16	3024	99.7	94.3
GRN	CLN11,GEP,GP88,PCDGF,PEPI,PGRN	OM350653	Aggression	granulin precursor	Kayasuga et al. 2007	3763	12	1764	87.9	83.9
GSK3A		OM350654	Aggression	glycogen synthase kinase 3 alpha	Zhang-James et al. 2019	8853	11	1452	97.7	92.9
HDAC4	AHO3,BDMR,HA6116,HD4,HDAC-4,HDAC-A,HDACA	OM350655	Aggression	histone deacetylase 4	Zhang-James et al. 2019	250898	26	3252	95.8	88
HSF1	HSTF1	OM350656	Aggression	heat shock transcription factor 1	Zhang-James et al. 2019	19485	13	1584	94.2	89.2
HTR1B	5-HT-1B,5-HT-1D-beta,5-HT1B,5-HT1DB,HTR1D2,HTR1DB,S12	OM350657	Aggression	5-hydroxytryptamine receptor 1B	Conner et al. 2010	1170	1	1170	97.9	92.8
HTR2A	5-HT2A,HTR2	OM350658	Aggression	5-hydroxytryptamine receptor 2A	Banlaki et al. 2015	58909	3	1413	96.8	91.2
KCNJ18	KIR2.6,TTPP2	OM350659	Aggression	potassium inwardly rectifying channel subfamily J member 18	Zhang-James et al. 2019	1287	1	1287	96.8	91.3
KIAA2012		OM350660	Aggression	KIAA2012	Anney et al. 2008	102312	22	3405	78.5	79.1
KIRREL3	KIRRE,MRD4,NEPH2,PRO4502	OM350661	Aggression	kirre like nephrin family adhesion molecule 3	Prince et al. 2013	533986	17	2337	99.5	92.3
LAMA2	LAMM,MDC1A	OM350662	Aggression	laminin subunit alpha 2	Zhang-James et al. 2019	640527	65	9378	95.5	89.4
LRRC7	DENSIN	OM350663	Aggression	leucine rich repeat containing 7	Carlisle et al. 2011	386667	25	4488	99.3	95.8
MACROD2	C20orf133,C2orf133	OM350702	Aggression	mono-ADP ribosylhydrolase 2		1948161	17	1281	91.8	88.9
MAOA	BRNRS,MAO-A	OM350664	Aggression	monoamine oxidase A	Beaver et al. 2007; Zhang-James et al. 2019	64235	15	1584	96	86.4
MAPK15	ERK7,ERK8	OM291724	Aggression; Innate Immunity; MAP Kinases	mitogen-activated protein kinase 15	Arthur and Ley 2013	5907	14	1680	77.3	77.9
MBD5	MRD1	OM350665	Aggression	methyl-CpG binding domain protein 5		66102	10	4503	85.1	83.3
MECP2	AUTSX3,MRX16,MRX79,MRXS13,MRXSL,PPMX,RS,RTS,RTT	OM350666	Aggression	methyl-CpG binding protein 2	Fyffe et al. 2008	53929	3	1461	95.7	91.6
MFHAS1	LRRC65,MASL1,ROCO4	OM350667	Aggression	multifunctional ROCO family signaling regulator 1	Sonuga-Barke 2008	93350	3	3156	97.3	90.6
MME	CALLA,CD10,CMT2T,NEP,SCA43,SFE	OM350668	Aggression	membrane metalloendopeptidase	Zhang-James et al. 2019	90791	22	2250	97.1	91.9
MYRFL	C12orf15,C12orf28,bcm1377	OM350669	Aggression	myelin regulatory factor like	Anney et al. 2008	123632	25	2742	87.8	85.5
NFKB1	CVID12,EBP-1,KBF1,NF-kB,NF-kB1,NF-kappa-B1,NF-kappaB,NF-kappabeta,NFKB-p105,NFKB-p50,NFkappaB	OM291734	Aggression	nuclear factor kappa B subunit 1	Zhang-James et al. 2019	92911	23	2919	93.4	88.5
NOS1	IHPS1,N-NOS,NC-NOS,NOS,bNOS,nNOS	OM350670	Aggression	nitric oxide synthase 1	Trainor et al. 2007	82026	28	4302	96.8	90.1
NOS3	ECNOS,eNOS	OM350671	Aggression	nitric oxide synthase 3	Rujescu et al. 2008	17291	26	3609	97.1	91
NPY1R	NPY1-R,NPYR	OM350672	Aggression	neuropeptide Y receptor Y1	Zhang-James et al. 2019	1255	2	1149	98.2	92.6
NR2E1	TLL,TLX,XTLL	OM350673	Aggression	nuclear receptor subfamily 2 group E member 1	Juarez et al. 2013	18923	9	1158	88.9	85.9
NR4A2	HZF-3,NOT,NURR1,RNR1,TINUR	OM350674	Aggression	nuclear receptor subfamily 4 group A member 2	Prichard et al. 2007	4449	6	1797	99.8	96.8
NR5A1	AD4BP,ELP,FTZ1,FTZF1,POF7,SF-1,SF1,SPGF8,SRXX4,SRXY3,hSF-1	OM350675	Aggression	nuclear receptor subfamily 5 group A member 1	Grgurevic et al. 2008	19631	6	1386	97	92.3
OSMR	IL-31R-beta,IL-31RB,OSMRB,OSMRbeta,PLCA1	OM350676	Aggression	oncostatin M receptor	Zhang-James et al. 2019	36775	17	2904	82.6	80.4
OXT	OT,OT-NPI,OXT-NPI	OL505539	Aggression	oxytocin/neurophysin I prepropeptide	Ragnauth et al. 2005	653	3	378	91.2	91.3
OXTR	OT-R,OTR	OL505540	Aggression	oxytocin receptor	Dhakar et al. 2012	18207	2	1176	94.1	89.5
PAWR	PAR4,Par-4	OL505541	Aggression	pro-apoptotic WT1 regulator	Anney et al. 2008	111025	6	1023	89.6	88.4
PKD1L2	PC1L2	OL505542	Aggression	polycystin 1 like 2 (gene/pseudogene)	Anney et al. 2008	90028	43	7338	86.2	83.6
PKD1L3		OM350677	Aggression	polycystin 1 like 3, transient receptor potential channel interacting	Anney et al. 2008	64275	30	4848	74.8	73.9
PNOC	N/OFQ,NOP,OFQ,PPNOC,ppN/OFQ	OL505543	Aggression	prepronociceptin	Zhang-James et al. 2019	8971	2	528	92	86.1
PPP1R1B	DARPP-32,DARPP32	OL505544	Aggression	protein phosphatase 1 regulatory inhibitor subunit 1B	Reuter et al. 2009	7645	7	618	94.1	90.1
PRNP	ASCR,AltPrP,CD230,CJD,GSS,KURU,PRIP,PrP,PrP27-30,PrP33-35C,PrPc,p27-30	OL505545	Aggression	prion protein	Zhang-James et al. 2019	774	1	774	94.9	85.8
PTGER1	EP1	OL505546	Aggression	prostaglandin E receptor 1	Matsuoka et al. 2005	1786	2	1209	89.9	86.9
PTPRD	HPTP,HPTPD,HPTPDELTA,PTPD,R-PTP-delta,RPTPDELTA	OL505547	Aggression	protein tyrosine phosphatase receptor type D		397641	35	5739	99.4	94.3
RBFOX1	2BP1,A2BP1,FOX-1,FOX1,HRNBP1	OL505548	Aggression	RNA binding fox-1 homolog 1	Anney et al. 2008; Zhang-James et al. 2019	334101	13	1257	98.8	95.3
RGL1	RGL	OL505549	Aggression	ral guanine nucleotide dissociation stimulator like 1	Anney et al. 2008	154438	18	2412	97.3	92.7
RIPK1	AIEFL,IMD57,RIP,RIP-1,RIP1	OL505550	Aggression; Innate Immunity; Janus and other kinases	receptor interacting serine/threonine kinase 1	Mick et al. 2014	26113	10	1989	85	82.4
RIT1	NS8,RIBB,RIT,ROC1	OL505551	Aggression	Ras like without CAAX 1	Sonuga-Barke 2008	4465	5	657	90.3	81.4
ROBO2	SAX3	OM350703	Aggression	roundabout guidance receptor 2	Viding et al. 2010	1623602	26	4185	98.6	92.7
SERPINI1	HNS-S1,HNS-S2,PI12,neuroserpin	OM350678	Aggression	serpin family I member 1	Zhang-James et al. 2019	27649	8	1233	97.1	91.3
SLC6A1	GABATHG,GABATR,GAT1,MAE	OM350679	Aggression	solute carrier family 6 member 1	Liu et al. 2007	16312	14	1800	99.7	93.2
SLC6A3	DAT,DAT1,PKDYS,PKDYS1	OM350680	Aggression	solute carrier family 6 member 3	Rodriguiz et al. 2004	34254	14	1824	93.9	86
SLC6A4	5-HTT,5-HTTLPR,5HTT,HTT,OCD1,SERT,SERT1,hSERT	OM350681	Aggression	solute carrier family 6 member 4	Heiming et al. 2013	19417	13	1893	95.7	89.1
SLIT2	SLIL3,Slit-2	OM350682	Aggression	slit guidance ligand 2	Sokolowski et al. 2010	346642	37	4593	99.2	91.6
SNAP25	CMS18,RIC-4,RIC4,SEC9,SNAP,SNAP-25,SUP,bA416N4.2,dJ1068F16.2	OM350683	Aggression	synaptosome associated protein 25	Basoglu et al. 2011	27695	7	621	100	96.9
SORCS1	hSorCS	ON530887	Aggression	sortilin related VPS10 domain containing receptor 1	Kukekova et al. 2018	492644	26	3507	97.2	91.3
SPAST	ADPSP,FSP2,SPG4	OM350684	Aggression	spastin	Zhang-James et al. 2019	53340	17	1851	96.9	94.4
STIP1	HEL-S-94n,HOP,IEF-SSP-3521,P60,STI1,STI1L	OM350685	Aggression	stress induced phosphoprotein 1	Mick et al. 2011	13063	14	1632	91	82.9
SYN1	EPILX,MRX50,SYN1a,SYN1b,SYNI	OM350686	Aggression	synapsin I	Zhang-James et al. 2019	45681	13	2115	97.9	92.2
TBX19	TBS19,TPIT,dJ747L4.1	OM350687	Aggression	T-box transcription factor 19	Wasserman et al. 2007	22279	8	1332	94.6	86.2
TFAP2B	AP-2B,AP-2beta,AP2-B,PDA2	OM350688	Aggression	transcription factor AP-2 beta	Prichard et al. 2007	25130	7	1383	100	95.7
TH	DYT14,DYT5b,TYH	OM350689	Aggression	tyrosine hydroxylase	Persson et al. 2000	7146	14	1560	89.8	84.3
TNFRSF1A	CD120a,FPF,TBP1,TNF-R,TNF-R-I,TNF-R55,TNFAR,TNFR1,TNFR55,TNFR60,p55,p55-R,p60	OM291801	Aggression; Innate Immunity; TNF Pathway	TNF receptor superfamily member 1A	Patel et al. 2010	11888	10	1383	78.5	78.6
TNFRSF1B	CD120b,TBPII,TNF-R-II,TNF-R75,TNFBR,TNFR1B,TNFR2,TNFR80,p75,p75TNFR	OM291802	Aggression; Innate Immunity; TNF Pathway	TNF receptor superfamily member 1B	Patel et al. 2010	32218	10	1392	83.1	81
TPH1	TPRH,TRPH	OM350690	Aggression	tryptophan hydroxylase 1	Evans et al. 2000	16944	10	1335	99.1	93.2
TPH2	ADHD7,NTPH	OM350691	Aggression	tryptophan hydroxylase 2	Angoa-Perez et al. 2012	93990	11	1476	97.8	92.4
UCN2	SRP,UCN-II,UCNI,UR,URP	OM350692	Aggression	urocortin 2	Breu et al. 2012	327	1	327	72.3	73.1
WDR62	C19orf14,MCPH2	OM350693	Aggression	WD repeat domain 62	Zhang-James et al. 2019	47781	32	4608	87.5	84.7

## Sheet: Innate Immunity
Gene Symbol	Alternative Names	GenBank Accession	Category (Excel Tab)	Full Name	Reference	Gene Length (bp)	Exon Count	CDS Length (bp)	Wolverine Protein Similarity Against Human	Wolverine CDS Similarity Against Human	Remark
CCL1	I-309,P500,SCYA1,SISe,TCA3	OM794685	Innate Immunity; Chemokines and Receptors	C-C motif chemokine ligand 1	Esche et al. 2005; Sokol and Luster 2015	2656	3	285	65.6	69.2
CCL2L	GDCF-2,HC11,HSMCR30,MCAF,MCP-1,MCP1,SCYA2,SMC-CF	OM794686	Innate Immunity; Chemokines and Receptors	C-C motif chemokine ligand 2	Esche et al. 2005; Sokol and Luster 2015	1451	3	300	85.9	82.9
CCL3	G0S19-1,LD78ALPHA,MIP-1-alpha,MIP1A,SCYA3	OM794687	Innate Immunity; Chemokines and Receptors	C-C motif chemokine ligand 3	Esche et al. 2005; Sokol and Luster 2015	1393	3	282	87.1	81.4
CCL4	ACT2,AT744.1,G-26,HC21,LAG-1,LAG1,MIP-1-beta,MIP1B,MIP1B1,SCYA2,SCYA4	OM794688	Innate Immunity; Chemokines and Receptors	C-C motif chemokine ligand 4	Esche et al. 2005; Sokol and Luster 2015	1349	3	279	94.6	86.7
CCL5	D17S136E,RANTES,SCYA5,SIS-delta,SISd,TCP228,eoCP	OM794689	Innate Immunity; Chemokines and Receptors	C-C motif chemokine ligand 5	Esche et al. 2005; Sokol and Luster 2015	5744	3	276	87.9	85.7
CCL7L	FIC,MARC,MCP-3,MCP3,NC28,SCYA6,SCYA7	OM794690	Innate Immunity; Chemokines and Receptors	C-C motif chemokine ligand 7	Esche et al. 2005; Sokol and Luster 2015	1450	3	300	84.8	83.3
CCL8L	HC14,MCP-2,MCP2,SCYA10,SCYA8	OM794691	Innate Immunity; Chemokines and Receptors	C-C motif chemokine ligand 8	Esche et al. 2005; Sokol and Luster 2015	1474	3	300	80.8	77.9
CCL13	CKb10,MCP-4,NCC-1,NCC1,SCYA13,SCYL1	OM794692	Innate Immunity; Chemokines and Receptors	C-C motif chemokine ligand 13	Esche et al. 2005; Sokol and Luster 2015	1287	3	297	83.7	80.5
CCL16	CKb12,HCC-4,ILINCK,LCC-1,LEC,LMC,Mtn-1,NCC-4,NCC4,SCYA16,SCYL4	OM794693	Innate Immunity; Chemokines and Receptors	C-C motif chemokine ligand 16	Esche et al. 2005; Sokol and Luster 2015	3439	3	327	74.2	73.4
CCL17	A-152E5.3,ABCD-2,SCYA17,TARC	OM794694	Innate Immunity; Chemokines and Receptors	C-C motif chemokine ligand 17	Esche et al. 2005; Sokol and Luster 2015	2166	3	300	79.8	73.9
CCL18	AMAC-1,AMAC1,CKb7,DC-CK1,DCCK1,MIP-4,PARC,SCYA18	OM794695	Innate Immunity; Chemokines and Receptors	C-C motif chemokine ligand 18	Esche et al. 2005; Sokol and Luster 2015	1282	3	282	65.6	73.3
CCL19	CKb11,ELC,MIP-3b,MIP3B,SCYA19	OM914411	Innate Immunity; Chemokines and Receptors	C-C motif chemokine ligand 19	Esche et al. 2005; Sokol and Luster 2015	1359	4	303	77.5	79.9
CCL20	CKb4,Exodus,LARC,MIP-3-alpha,MIP-3a,MIP3A,SCYA20,ST38	OM794696	Innate Immunity; Chemokines and Receptors	C-C motif chemokine ligand 20	Esche et al. 2005; Sokol and Luster 2015	2976	4	291	89.6	84.2
CCL21	6Ckine,CKb9,ECL,SCYA21,SLC,TCA4	OM794697	Innate Immunity; Chemokines and Receptors	C-C motif chemokine ligand 21	Esche et al. 2005; Sokol and Luster 2015	687	4	414	83.9	84.9
CCL22	A-152E5.1,ABCD-1,DC/B-CK,MDC,SCYA22,STCP-1	OM794698	Innate Immunity; Chemokines and Receptors	C-C motif chemokine ligand 22	Esche et al. 2005; Sokol and Luster 2015	4761	3	282	81.7	79
CCL24	Ckb-6,MPIF-2,MPIF2,SCYA24	OM794699	Innate Immunity; Chemokines and Receptors	C-C motif chemokine ligand 24	Esche et al. 2005; Sokol and Luster 2015	1594	3	360	70.6	74.7
CCL25	Ck beta-15,Ckb15,SCYA25,TECK	OM794700	Innate Immunity; Chemokines and Receptors	C-C motif chemokine ligand 25	Esche et al. 2005; Sokol and Luster 2015	2969	5	441	56.7	68.5
CCL26	IMAC,MIP-4a,MIP-4alpha,SCYA26,TSC-1	OM794701	Innate Immunity; Chemokines and Receptors	C-C motif chemokine ligand 26	Esche et al. 2005; Sokol and Luster 2015	3615	3	279	73.4	76
CCL27	ALP,CTACK,CTAK,ESKINE,ILC,PESKY,SCYA27	OM794702	Innate Immunity; Chemokines and Receptors	C-C motif chemokine ligand 27	Esche et al. 2005; Sokol and Luster 2015	714	3	366	78.5	78.5
CCL28	CCK1,MEC,SCYA28	OM794703	Innate Immunity; Chemokines and Receptors	C-C motif chemokine ligand 28	Esche et al. 2005; Sokol and Luster 2015	28187	3	384	86.6	85.5
CCR1	CD191,CKR-1,CKR1,CMKBR1,HM145,MIP1aR,SCYAR1	OM794704	Innate Immunity; Chemokines and Receptors	C-C motif chemokine receptor 1	Esche et al. 2005; Sokol and Luster 2015	1068	1	1068	87.9	80.8
CCR2	CC-CKR-2,CCR-2,CCR2A,CCR2B,CD192,CKR2,CKR2A,CKR2B,CMKBR2,MCP-1-R	OM794705	Innate Immunity; Chemokines and Receptors	C-C motif chemokine receptor 2	Esche et al. 2005; Sokol and Luster 2015	1122	1	1122	69.8	69.2
CCR3	C C CKR3,CC-CKR-3,CD193,CKR 3,CKR3,CMKBR3	OM794706	Innate Immunity; Chemokines and Receptors	C-C motif chemokine receptor 3	Esche et al. 2005; Sokol and Luster 2015	1083	1	1083	81.5	76.3
CCR4	CC-CKR-4,CD194,CKR4,CMKBR4,ChemR13,HGCN:14099,K5-5	OM794707	Innate Immunity; Chemokines and Receptors	C-C motif chemokine receptor 4	Esche et al. 2005; Sokol and Luster 2015	1083	1	1083	96.4	87.8
CCR5	CC-CKR-5,CCCKR5,CCR-5,CD195,CKR-5,CKR5,CMKBR5,IDDM22	OM794708	Innate Immunity; Chemokines and Receptors	C-C motif chemokine receptor 5	Esche et al. 2005; Sokol and Luster 2015	1059	1	1059	90.3	81.7
CCR6	BN-1,C-C CKR-6,CC-CKR-6,CCR-6,CD196,CKR-L3,CKRL3,CMKBR6,DCR2,DRY6,GPR29,GPRCY4,STRL22	OM794709	Innate Immunity; Chemokines and Receptors	C-C motif chemokine receptor 6	Esche et al. 2005; Sokol and Luster 2015	1227	2	1128	87.5	77.8
CCR7	BLR2,CC-CKR-7,CCR-7,CD197,CDw197,CMKBR7,EBI1	OM794710	Innate Immunity; Chemokines and Receptors	C-C motif chemokine receptor 7	Esche et al. 2005; Sokol and Luster 2015	10550	3	1140	96.8	89.6
CCR8	CC-CKR-8,CCR-8,CDw198,CKRL1,CMKBR8,CMKBRL2,CY6,GPRCY6,TER1	OM794711	Innate Immunity; Chemokines and Receptors	C-C motif chemokine receptor 8	Esche et al. 2005; Sokol and Luster 2015	1068	1	1068	89.3	85.2
CCR9	CC-CKR-9,CDw199,GPR-9-6,GPR28	OM794712	Innate Immunity; Chemokines and Receptors	C-C motif chemokine receptor 9	Esche et al. 2005; Sokol and Luster 2015	2273	2	1107	92.7	85
CCR10	GPR2	OM794713	Innate Immunity; Chemokines and Receptors	C-C motif chemokine receptor 10	Esche et al. 2005; Sokol and Luster 2015	1918	2	1092	95	89.4
CD27	S152,S152. LPFS2,T14,TNFRSF7,Tp55	OM350496	Innate Immunity; TNF Pathway	CD27 molecule		4488	5	696	72.8	73
CD40	Bp50,CDW40,TNFRSF5,p50	OM914413	Innate Immunity; TNF Pathway	CD40 molecule		10312	9	822	79.6	78.9
CD40LG	CD154,CD40L,HIGM1,IGM,IMD3,T-BAM,TNFSF5,TRAP,gp39,hCD40L	OM914412	Innate Immunity; TNF Pathway	CD40 ligand		11096	5	783	90.8	86.9
CD70	CD27-L,CD27L,CD27LG,LPFS3,TNFSF7,TNLG8A	OM914414	Innate Immunity; TNF Pathway	CD70 molecule		2339	3	582	75	72.9
CD209	CDSIGN,CLEC4L,DC-SIGN,DC-SIGN1,hDC-SIGN	OM291570	Innate Immunity; Pattern Recognition Receptors	CD209 molecule	Bermejo-Jambrina et al. 2018	2919	8	780	37.4	44.6
CLEC1A	CLEC-1,CLEC1	OM914415	Innate Immunity; Pattern Recognition Receptors	C-type lectin domain family 1 member A	Bermejo-Jambrina et al. 2018	21553	6	813	78.2	78.2
CLEC1B	1810061I13Rik,CLEC2,CLEC2B,PRO1384,QDED721	OM291571	Innate Immunity; Pattern Recognition Receptors	C-type lectin domain family 1 member B	Bermejo-Jambrina et al. 2018	7154	6	687	83.4	82.3
CLEC4D	CD368,CLEC-6,CLEC6,CLECSF8,Dectin-3,MCL,MPCL	OM291572	Innate Immunity; Pattern Recognition Receptors	C-type lectin domain family 4 member D	Bermejo-Jambrina et al. 2018	8117	6	633	75	79
CLEC4E	CLECSF9,MINCLE	OM291573	Innate Immunity; Pattern Recognition Receptors	C-type lectin domain family 4 member E	Bermejo-Jambrina et al. 2018	4609	6	639	79.9	79.7
CLEC4G	DTTR431,LP2698,LSECtin,UNQ431	OM291574	Innate Immunity; Pattern Recognition Receptors	C-type lectin domain family 4 member G	Bermejo-Jambrina et al. 2018	2812	9	873	80.9	80.5
CLEC5A	CLECSF5,MDL-1,MDL1	OM291575	Innate Immunity; Pattern Recognition Receptors	C-type lectin domain containing 5A	Bermejo-Jambrina et al. 2018	8280	6	555	77.1	77.8
CLEC7A	BGR,CANDF4,CD369,CLECSF12,DECTIN1,SCARE2	OM291576	Innate Immunity; Pattern Recognition Receptors	C-type lectin domain containing 7A	Bermejo-Jambrina et al. 2018	13082	6	747	81	82.7
CLEC9A	CD370,DNGR-1,DNGR1,UNQ9341	OM291577	Innate Immunity; Pattern Recognition Receptors	C-type lectin domain containing 9A	Bermejo-Jambrina et al. 2018	12555	6	726	76.3	81.6
CLEC12A	CD371,CLL-1,CLL1,DCAL-2,MICL	OM291578	Innate Immunity; Pattern Recognition Receptors	C-type lectin domain family 12 member A	Bermejo-Jambrina et al. 2018	9426	6	813	69.9	70.8
CSF2RB	CD131,CDw131,IL3RB,IL5RB,SMDP5,betaGMR	OM794716	Innate Immunity; Inflammatory Cytokines and Receptors	colony stimulating factor 2 receptor subunit beta		15778	13	2709	75.2	76.9
CX3CL1	ABCD-3,C3Xkine,CXC3,CXC3C,NTN,NTT,SCYD1,fractalkine,neurotactin	OM794717	Innate Immunity; Chemokines and Receptors	C-X3-C motif chemokine ligand 1	Esche et al. 2005; Sokol and Luster 2015	9123	3	1299	69.6	70
CX3CR1	CCRL1,CMKBRL1,CMKDR1,GPR13,GPRV28,V28	OM794718	Innate Immunity; Chemokines and Receptors	C-X3-C motif chemokine receptor 1	Esche et al. 2005; Sokol and Luster 2015	1071	1	1071	84	80.5
CXCL1L	FSP,GRO1,GROa,MGSA,MGSA-a,NAP-3,SCYB1	OM794719	Innate Immunity; Chemokines and Receptors	C-X-C motif chemokine ligand 1	Esche et al. 2005; Sokol and Luster 2015	1266	4	339	74.6	72.6
CXCL2L	CINC-2a,GRO2,GROb,MGSA-b,MIP-2a,MIP2,MIP2A,SCYB2	OM794720	Innate Immunity; Chemokines and Receptors	C-X-C motif chemokine ligand 2	Esche et al. 2005; Sokol and Luster 2015	515	3	306	77.6	77.8
CXCL3L	CINC-2b,GRO3,GROg,MIP-2b,MIP2B,SCYB3	OM794721	Innate Immunity; Chemokines and Receptors	C-X-C motif chemokine ligand 3	Esche et al. 2005; Sokol and Luster 2015	521	3	306	76.6	76
CXCL5	ENA-78,SCYB5	OM914416	Innate Immunity; Chemokines and Receptors	C-X-C motif chemokine ligand 5	Esche et al. 2005; Sokol and Luster 2015	980	4	375	72.1	71.8
CXCL6L	CKA-3,GCP-2,GCP2,SCYB6	OM794722	Innate Immunity; Chemokines and Receptors	C-X-C motif chemokine ligand 6	Esche et al. 2005; Sokol and Luster 2015	984	4	342	82.5	79.4
CXCL8	GCP-1,GCP1,IL8,LECT,LUCT,LYNAP,MDNCF,MONAP,NAF,NAP-1,NAP1,SCYB8	OM794723	Innate Immunity; Chemokines and Receptors	C-X-C motif chemokine ligand 8	Esche et al. 2005; Sokol and Luster 2015	2094	4	306	86.1	81
CXCL9	CMK,Humig,MIG,SCYB9,crg-10	OM794724	Innate Immunity; Chemokines and Receptors	C-X-C motif chemokine ligand 9	Esche et al. 2005; Sokol and Luster 2015	5202	4	381	81	82.2
CXCL10	C7,IFI10,INP10,IP-10,SCYB10,crg-2,gIP-10,mob-1	OM794725	Innate Immunity; Chemokines and Receptors	C-X-C motif chemokine ligand 10	Esche et al. 2005; Sokol and Luster 2015	1500	4	297	87.8	83.5
CXCL11	H174,I-TAC,IP-9,IP9,SCYB11,SCYB9B,b-R1	OM794726	Innate Immunity; Chemokines and Receptors	C-X-C motif chemokine ligand 11	Esche et al. 2005; Sokol and Luster 2015	1218	4	303	86	85.1
CXCL12	IRH,PBSF,SCYB12,SDF1,TLSF,TPAR1	OM794727	Innate Immunity; Chemokines and Receptors	C-X-C motif chemokine ligand 12	Esche et al. 2005; Sokol and Luster 2015	6877	3	270	97.8	91.5
CXCL13	ANGIE,ANGIE2,BCA-1,BCA1,BLC,BLR1L,SCYB13	OM794728	Innate Immunity; Chemokines and Receptors	C-X-C motif chemokine ligand 13	Esche et al. 2005; Sokol and Luster 2015	6523	4	330	77.1	73.2
CXCL14	BMAC,BRAK,KEC,KS1,MIP-2g,MIP2G,NJAC,SCYB14	OM794729	Innate Immunity; Chemokines and Receptors	C-X-C motif chemokine ligand 14	Esche et al. 2005; Sokol and Luster 2015	6812	4	300	98	94.7
CXCL16	CXCLG16,SR-PSOX,SRPSOX	OM794730	Innate Immunity; Chemokines and Receptors	C-X-C motif chemokine ligand 16	Esche et al. 2005; Sokol and Luster 2015	3442	5	741	65.1	71.1
CXCL17	DMC,Dcip1,UNQ473,VCC-1,VCC1	OM569635	Innate Immunity; Chemokines and Receptors	C-X-C motif chemokine ligand 17	Esche et al. 2005; Sokol and Luster 2015	11423	4	360	81.5	85.9
CXCR1	C-C,C-C-CKR-1,CD128,CD181,CDw128a,CKR-1,CMKAR1,IL8R1,IL8RA,IL8RBA	OM794731	Innate Immunity; Chemokines and Receptors	C-X-C motif chemokine receptor 1	Esche et al. 2005; Sokol and Luster 2015	1059	1	1059	85.3	79
CXCR2	CD182,CDw128b,CMKAR2,IL8R2,IL8RA,IL8RB,WHIMS2	OM794732	Innate Immunity; Chemokines and Receptors	C-X-C motif chemokine receptor 2	Esche et al. 2005; Sokol and Luster 2015	1071	1	1071	85	80.6
CXCR3	CD182,CD183,CKR-L2,CMKAR3,GPR9,IP10-R,Mig-R,MigR	OM794733	Innate Immunity; Chemokines and Receptors	C-X-C motif chemokine receptor 3	Esche et al. 2005; Sokol and Luster 2015	2144	2	1107	92.1	86.8
CXCR4	CD184,D2S201E,FB22,HM89,HSY3RR,LAP-3,LAP3,LCR1,LESTR,NPY3R,NPYR,NPYRL,NPYY3R,WHIM,WHIMS,WHIMS1	OM794734	Innate Immunity; Chemokines and Receptors	C-X-C motif chemokine receptor 4	Esche et al. 2005; Sokol and Luster 2015	990	1	990	91.3	84.3
CXCR5	BLR1,CD185,MDR15	OM794735	Innate Immunity; Chemokines and Receptors	C-X-C motif chemokine receptor 5	Esche et al. 2005; Sokol and Luster 2015	8820	2	1125	89.6	85.7
CXCR6	BONZO,CD186,CDw186,STRL33,TYMSTR	OM794736	Innate Immunity; Chemokines and Receptors	C-X-C motif chemokine receptor 6	Esche et al. 2005; Sokol and Luster 2015	1023	1	1023	88	83.6
DDX58	RIG-I,RIG1,RIGI,RLR-1,SGMRT2	OM291581	Innate Immunity; Pattern Recognition Receptors	DExD/H-box helicase 58	Rehwinkel and Gack 2020	35502	18	2775	90.7	86.7
DEFB1	BD1,DEFB-1,DEFB101,HBD1	OM291582	Innate Immunity; Beta Defensins	defensin beta 1	Xu and Lu 2020	10351	2	210	66.7	69.2
DEFB103A	BD-3,DEFB-3,DEFB103,DEFB3,HBD3,HBP-3,HBP3	OM291583	Innate Immunity; Beta Defensins	defensin beta 103A	Xu and Lu 2020	1082	2	204	92.5	77.4
DEFB104A	BD-4,DEFB-4,DEFB104,DEFB4,hBD-4	OM291584	Innate Immunity; Beta Defensins	defensin beta 104A	Xu and Lu 2020	1506	2	180	65.8	56.3
DEFB105A	BD-5,DEFB-5,DEFB105	OM291585	Innate Immunity; Beta Defensins	defensin beta 105A	Xu and Lu 2020	3155	3	219	65.8	65.9
DEFB106A	BD-6,DEFB-6,DEFB106	OM291586	Innate Immunity; Beta Defensins	defensin beta 106A	Xu and Lu 2020	2601	2	201	78.8	80.1
DEFB107A	BD-7,DEFB-7,DEFB107	OM291587	Innate Immunity; Beta Defensins	defensin beta 107A	Xu and Lu 2020	3926	2	213	68.6	73.9
DEFB108B	DEFB-8,hBD-8	OM291588	Innate Immunity; Beta Defensins	defensin beta 108B	Xu and Lu 2020	4416	2	249	66.3	63.4
DEFB109B	DEF109P1B,DEFB109,DEFB109P1B,HBD9	OM291589	Innate Immunity; Beta Defensins	defensin beta 109B	Xu and Lu 2020	13911	2	261	75.9	68.2
DEFB110	DEFB-10,DEFB-11,DEFB111	OM291590	Innate Immunity; Beta Defensins	defensin beta 110	Xu and Lu 2020	4652	2	204	92.5	88.2
DEFB112	DEFB-12	OM291591	Innate Immunity; Beta Defensins	defensin beta 112	Xu and Lu 2020	8003	2	216	57.4	61.5
DEFB113	DEFB-13	OM291592	Innate Immunity; Beta Defensins	defensin beta 113	Xu and Lu 2020	958	2	249	74.1	77.9
DEFB114	DEFB-14,DEFB14	OM291593	Innate Immunity; Beta Defensins	defensin beta 114	Xu and Lu 2020	11014	2	204	78.6	76.2
DEFB115	DEFB-15	OM291594	Innate Immunity; Beta Defensins	defensin beta 115	Xu and Lu 2020	2984	2	288	67.4	73.9
DEFB116	DEFB-16	OM291595	Innate Immunity; Beta Defensins	defensin beta 116	Xu and Lu 2020	6222	2	306	83.3	88
DEFB119	DEFB-19,DEFB-20,DEFB120,DEFB20,ESC42-RELA,ESC42-RELB	OM291596	Innate Immunity; Beta Defensins	defensin beta 119	Xu and Lu 2020	12945	2	252	79.8	77.1
DEFB121	DEFB21,ESC42RELC	OM291597	Innate Immunity; Beta Defensins	defensin beta 121	Xu and Lu 2020	1411	2	186	68.4	63.4
DEFB123	DEFB-23,DEFB23,ESC42-RELD	OM291598	Innate Immunity; Beta Defensins	defensin beta 123	Xu and Lu 2020	7196	2	204	92.5	84.3
DEFB124	DEFB-24	OM291599	Innate Immunity; Beta Defensins	defensin beta 124	Xu and Lu 2020	3643	2	204	77.3	79.2
DEFB125	DEFB-25	OM291600	Innate Immunity; Beta Defensins	defensin beta 125	Xu and Lu 2020	16571	2	351	45.9	50.2
DEFB126	C20orf8,DEFB-26,DEFB26,HBD26,bA530N10.1,hBD-26	OM291601	Innate Immunity; Beta Defensins	defensin beta 126	Xu and Lu 2020	3775	2	279	49.5	57.3
DEFB127	C20orf73,DEF-27,DEFB-27,DEFB27,bA530N10.2,hBD-27	OM291602	Innate Immunity; Beta Defensins	defensin beta 127	Xu and Lu 2020	2083	2	303	76	80.2
DEFB128	DEFB-28,DEFB28,hBD-28	OM291603	Innate Immunity; Beta Defensins	defensin beta 128	Xu and Lu 2020	2031	2	285	65	70.3
DEFB130A	DEFB-30,DEFB130,DEFB130L,DEFB30	OM291604	Innate Immunity; Beta Defensins	defensin beta 130A	Xu and Lu 2020	6405	2	306	58.4	58.4
DEFB131A	DEFB-31,DEFB131	OM291605	Innate Immunity; Beta Defensins	defensin beta 131A	Xu and Lu 2020	18920	2	240	55.7	64.6
DEFB134		OM291606	Innate Immunity; Beta Defensins	defensin beta 134	Xu and Lu 2020	2990	2	201	84.8	81.6
DEFB136	DEFB137	OM291607	Innate Immunity; Beta Defensins	defensin beta 136	Xu and Lu 2020	676	2	228	62.8	63.3	Wolverine’s DEFB136 contains an in-frame nonsense mutation.
DHX9	DDX9,LKP,NDH2,NDHII,RHA	OM291608	Innate Immunity; Pattern Recognition Receptors	DExH-box helicase 9	Rehwinkel and Gack 2020	50426	27	3837	96.3	90.9
DHX36	DDX36,G4R1,MLEL1,RHAU	OM291609	Innate Immunity; Pattern Recognition Receptors	DEAH-box helicase 36	Rehwinkel and Gack 2020	50060	25	3042	97.6	91.7
DHX58	D11LGP2,D11lgp2e,LGP2,RLR-3	OM569636	Innate Immunity; Pattern Recognition Receptors	DExH-box helicase 58	Kawai and Akira 2006	7061	12	2040	90	85.6
EDA2R	EDA-A2R,EDAA2R,TNFRSF27,XEDAR	OM914417	Innate Immunity; TNF Pathway	ectodysplasin A2 receptor		53395	5	894	91.9	88.6
FAS	ALPS1A,APO-1,APT1,CD95,FAS1,FASTM,TNFRSF6	OM350520	Innate Immunity; TNF Pathway	Fas cell surface death receptor		22742	9	945	66.9	65.9
FASLG	ALPS1B,APT1LG1,APTL,CD178,CD95-L,CD95L,FASL,TNFSF6,TNLG1A	OM350519	Innate Immunity; TNF Pathway	Fas ligand		7104	4	834	90.1	84.1
IFIH1	AGS7,Hlcd,IDDM19,MDA-5,MDA5,RLR-2,SGMRT1	OM291621	Innate Immunity; Pattern Recognition Receptors	interferon induced with helicase C domain 1	Kawai and Akira 2006	54547	16	3081	89.6	87.3
IFNA1	IFL,IFN,IFN-ALPHA,IFN-alphaD,IFNA13,IFNA@,leIF D	OM350528	Innate Immunity; Interferon Pathway	interferon alpha 1	McNab et al. 2015	558	1	558	65.6	68.7
IFNA2	IFN-alpha-2,IFN-alphaA,IFNA,IFNA2B,leIF A	OM350529	Innate Immunity; Interferon Pathway	interferon alpha 2	McNab et al. 2015	564	1	564	69.3	74.8
IFNA3		OM350530	Innate Immunity; Interferon Pathway	interferon alpha 3	McNab et al. 2015	564	1	564	71.4	75.9	Similarity score is calculated against Human’s IFNA1
IFNA4	IFN-alpha4a,INFA4	OM350531	Innate Immunity; Interferon Pathway	interferon alpha 4	McNab et al. 2015	597	1	597	71	71.7
IFNA5	IFN-alpha-5,IFN-alphaG,INA5,INFA5,leIF G	OM350532	Innate Immunity; Interferon Pathway	interferon alpha 5	McNab et al. 2015	564	1	564	73.5	75.8
IFNA6	IFN-alphaK	OM350533	Innate Immunity; Interferon Pathway	interferon alpha 6	McNab et al. 2015	564	1	564	72.5	74.7
IFNA7	IFN-alphaJ,IFNA-J	OM350534	Innate Immunity; Interferon Pathway	interferon alpha 7	McNab et al. 2015	564	1	564	70.4	74.7
IFNA8	IFN-alphaB	OM350535	Innate Immunity; Interferon Pathway	interferon alpha 8	McNab et al. 2015	564	1	564	68.3	75
IFNA9		OM350536	Innate Immunity; Interferon Pathway	interferon alpha 9	McNab et al. 2015	564	1	564	73	74.9	Similarity score is calculated against Human’s IFNA1
IFNA10	IFN-alphaC	OM350537	Innate Immunity; Interferon Pathway	interferon alpha 10	McNab et al. 2015	564	1	564	71.4	76.5
IFNA11		OM350538	Innate Immunity; Interferon Pathway	interferon alpha 11	McNab et al. 2015	564	1	564	70.9	76	Similarity score is calculated against Human’s IFNA1
IFNAR1	AVP,IFN-alpha-REC,IFNAR,IFNBR,IFRC	OM291623	Innate Immunity; Interferon Pathway	interferon alpha and beta receptor subunit 1	McNab et al. 2015	21891	11	1683	78.8	78.2
IFNAR2	IFN-R,IFN-alpha-REC,IFNABR,IFNARB,IMD45	OM291624	Innate Immunity; Interferon Pathway	interferon alpha and beta receptor subunit 2	McNab et al. 2015	20141	8	1515	69.9	70.8
IFNB1	IFB,IFF,IFN-beta,IFNB	OM291625	Innate Immunity; Interferon Pathway	interferon beta 1	McNab et al. 2015	561	1	561	76.5	75
IFNE	IFN-E,IFNE1,IFNT1,INFE1,PRO655	OM350539	Innate Immunity; Interferon Pathway	interferon epsilon	McNab et al. 2015	606	1	606	72.6	74.6	Wolverine’s IFNE contains an in-frame nonsense mutation.
IFNG	IFG,IFI,IMD69	OM291628	Innate Immunity; Interferon Pathway	interferon gamma	McNab et al. 2015	4515	4	501	78.3	78.1
IFNGR1	CD119,IFNGR,IMD27A,IMD27B	OM291626	Innate Immunity; Interferon Pathway	interferon gamma receptor 1	McNab et al. 2015	21117	7	1428	70.5	72.3
IFNGR2	AF-1,IFGR2,IFNGT1,IMD28	OM291627	Innate Immunity; Interferon Pathway	interferon gamma receptor 2	McNab et al. 2015	26879	7	1059	71.7	68.9
IFNK	IFNT1,INFE1	OM291629	Innate Immunity; Interferon Pathway	interferon kappa	McNab et al. 2015	627	1	627	82.2	82.2
IFNL1	IL-29,IL29	OM291630	Innate Immunity; Interferon Pathway	interferon lambda 1	McNab et al. 2015	1916	5	570	77.5	74.6
IFNL2	IFNL2a,IFNL3a,IL-28A,IL28A	OM291631	Innate Immunity; Interferon Pathway	interferon lambda 2	McNab et al. 2015	1424	6	591	77	79.5
IFNLR1	CRF2/12,IFNLR,IL-28R1,IL28RA,LICR2	OM291632	Innate Immunity; Interferon Pathway	interferon lambda receptor 1	McNab et al. 2015	15669	7	1602	75	76.4
IFRD1	PC4,TIS7	OM291633	Innate Immunity; Interferon Pathway	interferon related developmental regulator 1	McNab et al. 2015	21743	12	1353	98	92.3
IL1A	IL-1 alpha,IL-1A,IL1,IL1-ALPHA,IL1F1	OM291637	Innate Immunity; Inflammatory Cytokines and Receptors	interleukin 1 alpha	McFadden et al. 2009; Sedy et al. 2015; Abraha 2020)	7626	6	819	79.9	78.6
IL1B	IL-1,IL1-BETA,IL1F2,IL1beta	OM291638	Innate Immunity; Inflammatory Cytokines and Receptors	interleukin 1 beta	McFadden et al. 2009; Sedy et al. 2015; Abraha 2020)	5453	6	813	75.3	76.9
IL1R1	CD121A,D2S1473,IL-1R-alpha,IL1R,IL1RA,P80	OM291639	Innate Immunity; Inflammatory Cytokines and Receptors	interleukin 1 receptor type 1	McFadden et al. 2009; Sedy et al. 2015; Abraha 2020)	17479	10	1722	84.3	81.9
IL1R2	CD121b,CDw121b,IL-1R-2,IL-1RT-2,IL-1RT2,IL1R2c,IL1RB	OM794737	Innate Immunity; Inflammatory Cytokines and Receptors	interleukin 1 receptor type 2	McFadden et al. 2009; Sedy et al. 2015; Abraha 2020)	16851	8	1170	83.4	80
IL2RA	CD25,IDDM10,IL2R,IMD41,TCGFR,p55	OM914418	Innate Immunity; Inflammatory Cytokines and Receptors	interleukin 2 receptor subunit alpha	McFadden et al. 2009; Sedy et al. 2015; Abraha 2020)	44079	8	792	73.9	73.3
IL2RB	CD122,IL15RB,IMD63,P70-75	OM291640	Innate Immunity; Inflammatory Cytokines and Receptors	interleukin 2 receptor subunit beta	McFadden et al. 2009; Sedy et al. 2015; Abraha 2020)	11049	9	1656	75.9	76.6
IL2RG	CD132,CIDX,IL-2RG,IMD4,P64,SCIDX,SCIDX1	OM291641	Innate Immunity; Inflammatory Cytokines and Receptors	interleukin 2 receptor subunit gamma	McFadden et al. 2009; Sedy et al. 2015; Abraha 2020)	3409	8	1125	88.8	85.6
IL4	BCGF-1,BCGF1,BSF-1,BSF1,IL-4	OM794739	Innate Immunity; Inflammatory Cytokines and Receptors	interleukin 4	McFadden et al. 2009; Sedy et al. 2015; Abraha 2020)	7819	4	399	64.1	67.8
IL4R	CD124,IL-4RA,IL4RA	OM794738	Innate Immunity; Inflammatory Cytokines and Receptors	interleukin 4 receptor	McFadden et al. 2009; Sedy et al. 2015; Abraha 2020)	14860	9	2421	71.9	75.7
IL5	EDF,IL-5,TRF	OM794741	Innate Immunity; Inflammatory Cytokines and Receptors	interleukin 5	McFadden et al. 2009; Sedy et al. 2015; Abraha 2020)	1772	4	399	76.1	78.6
IL5RA	CD125,CDw125,HSIL5R3,IL5R	OM794740	Innate Immunity; Inflammatory Cytokines and Receptors	interleukin 5 receptor subunit alpha	McFadden et al. 2009; Sedy et al. 2015; Abraha 2020)	29491	10	1254	83.6	80.3
IL6	BSF-2,BSF2,CDF,HGF,HSF,IFN-beta-2,IFNB2,IL-6	OM291644	Innate Immunity; Inflammatory Cytokines and Receptors	interleukin 6	McFadden et al. 2009; Sedy et al. 2015; Abraha 2020)	4016	5	633	75.5	74.4
IL6R	CD126,HIES5,IL-1Ra,IL-6R,IL-6R-1,IL-6RA,IL6Q,IL6QTL,IL6RA,IL6RQ,gp80	OM291642	Innate Immunity; Inflammatory Cytokines and Receptors	interleukin 6 receptor	McFadden et al. 2009; Sedy et al. 2015; Abraha 2020)	36930	10	1407	81.6	79.3
IL6ST	CD130,CDW130,GP130,HIES4,IL-6RB,sGP130	OM291643	Innate Immunity; Inflammatory Cytokines and Receptors	interleukin 6 cytokine family signal transducer	McFadden et al. 2009; Sedy et al. 2015; Abraha 2020)	28253	15	2757	93.5	90.6
IL10	CSIF,GVHDS,IL-10,IL10A,TGIF	OM291647	Innate Immunity; Inflammatory Cytokines and Receptors	interleukin 10	McFadden et al. 2009; Sedy et al. 2015; Abraha 2020)	3687	5	537	89.3	86.9
IL10RA	CD210,CD210a,CDW210A,HIL-10R,IL-10R1,IL10R	OM291645	Innate Immunity; Inflammatory Cytokines and Receptors	interleukin 10 receptor subunit alpha	McFadden et al. 2009; Sedy et al. 2015; Abraha 2020)	10701	7	1725	81.6	81.2
IL10RB	CDW210B,CRF2-4,CRFB4,D21S58,D21S66,IL-10R2	OM291646	Innate Immunity; Inflammatory Cytokines and Receptors	interleukin 10 receptor subunit beta	McFadden et al. 2009; Sedy et al. 2015; Abraha 2020)	22225	7	1062	79.1	75.3
IL11	AGIF,IL-11	OM291648	Innate Immunity; Inflammatory Cytokines and Receptors	interleukin 11	McFadden et al. 2009; Sedy et al. 2015; Abraha 2020)	2812	5	600	94.5	87.3
IL12A	CLMF,IL-12A,NFSK,NKSF1,P35	OM291649	Innate Immunity; Inflammatory Cytokines and Receptors	interleukin 12A	McFadden et al. 2009; Sedy et al. 2015; Abraha 2020)	6397	7	669	76.2	76.2
IL12B	CLMF,CLMF2,IL-12B,IMD28,IMD29,NKSF,NKSF2	OM291650	Innate Immunity; Inflammatory Cytokines and Receptors	interleukin 12B	McFadden et al. 2009; Sedy et al. 2015; Abraha 2020)	9025	6	990	90.6	87.7
IL12RB1	CD212,IL-12R-BETA1,IL12RB,IMD30	OM291651	Innate Immunity; Inflammatory Cytokines and Receptors	interleukin 12 receptor subunit beta 1	McFadden et al. 2009; Sedy et al. 2015; Abraha 2020)	17732	17	2031	75.5	75.5
IL12RB2		OM291652	Innate Immunity; Inflammatory Cytokines and Receptors	interleukin 12 receptor subunit beta 2	McFadden et al. 2009; Sedy et al. 2015; Abraha 2020)	64782	15	2589	85.3	84.5
IL13	IL-13,P600	OM794744	Innate Immunity; Inflammatory Cytokines and Receptors	interleukin 13	McFadden et al. 2009; Sedy et al. 2015; Abraha 2020)	1955	4	396	64.4	65.1
IL13RA1	CD213A1,CT19,IL-13Ra,NR4	OM794742	Innate Immunity; Inflammatory Cytokines and Receptors	interleukin 13 receptor subunit alpha 1	McFadden et al. 2009; Sedy et al. 2015; Abraha 2020)	52991	11	1278	91.1	87.6
IL13RA2	CD213A2,CT19,IL-13R,IL13BP	OM794743	Innate Immunity; Inflammatory Cytokines and Receptors	interleukin 13 receptor subunit alpha 2	McFadden et al. 2009; Sedy et al. 2015; Abraha 2020)	19635	9	1161	77.7	77.7
IL15	IL-15	OM291653	Innate Immunity; Inflammatory Cytokines and Receptors	interleukin 15	McFadden et al. 2009; Sedy et al. 2015; Abraha 2020)	12921	6	489	65.1	67.3
IL15RA	CD215	OM914419	Innate Immunity; Inflammatory Cytokines and Receptors	interleukin 15 receptor subunit alpha	McFadden et al. 2009; Sedy et al. 2015; Abraha 2020)	46038	7	867	63.6	66.9
IL17A	CTLA-8,CTLA8,IL-17,IL-17A,IL17,ILA17	OM794745	Innate Immunity; Inflammatory Cytokines and Receptors	interleukin 17A	McFadden et al. 2009; Sedy et al. 2015; Abraha 2020)	3288	3	462	86.5	82.9
IL17B	IL-17B,IL-20,NIRF,ZCYTO7	OM794746	Innate Immunity; Inflammatory Cytokines and Receptors	interleukin 17B	McFadden et al. 2009; Sedy et al. 2015; Abraha 2020)	5309	3	543	95	90.3
IL17C	CX2,IL-17C	OM794747	Innate Immunity; Inflammatory Cytokines and Receptors	interleukin 17C	McFadden et al. 2009; Sedy et al. 2015; Abraha 2020)	1221	3	597	82.3	79.8
IL17D	IL-17D	OM794748	Innate Immunity; Inflammatory Cytokines and Receptors	interleukin 17D	McFadden et al. 2009; Sedy et al. 2015; Abraha 2020)	18419	2	609	88.5	83.8
IL17F	CANDF6,IL-17F,ML-1,ML1	OM794749	Innate Immunity; Inflammatory Cytokines and Receptors	interleukin 17F	McFadden et al. 2009; Sedy et al. 2015; Abraha 2020)	6187	3	471	72	69.2
IL17RA	CANDF5,CD217,CDw217,IL-17RA,IL17R,IMD51,hIL-17R	OM794750	Innate Immunity; Inflammatory Cytokines and Receptors	interleukin 17 receptor A	McFadden et al. 2009; Sedy et al. 2015; Abraha 2020)	21452	13	2595	80.4	78.2
IL17RB	CRL4,EVI27,IL17BR,IL17RH1	OM794751	Innate Immunity; Inflammatory Cytokines and Receptors	interleukin 17 receptor B	McFadden et al. 2009; Sedy et al. 2015; Abraha 2020)	13809	11	1485	85.1	81.5
IL17RC	CANDF9,IL17-RL,IL17RL	OM794752	Innate Immunity; Inflammatory Cytokines and Receptors	interleukin 17 receptor C	McFadden et al. 2009; Sedy et al. 2015; Abraha 2020)	12543	19	2142	87	84
IL17RD	HH18,IL-17RD,IL17RLM,SEF	OM794753	Innate Immunity; Inflammatory Cytokines and Receptors	interleukin 17 receptor D	McFadden et al. 2009; Sedy et al. 2015; Abraha 2020)	64101	13	2214	93.4	87.9
IL17RE		OM794755	Innate Immunity; Inflammatory Cytokines and Receptors	interleukin 17 receptor E	McFadden et al. 2009; Sedy et al. 2015; Abraha 2020)	10365	16	2037	81.9	82.4
IL17REL		OM794754	Innate Immunity; Inflammatory Cytokines and Receptors	interleukin 17 receptor E like	McFadden et al. 2009; Sedy et al. 2015; Abraha 2020)	3175	10	840	66.1	66.7
IL18	IGIF,IL-18,IL-1g,IL1F4	OM291654	Innate Immunity; Inflammatory Cytokines and Receptors	interleukin 18	McFadden et al. 2009; Sedy et al. 2015; Abraha 2020)	9269	5	582	89.1	83.3
IL18R1	CD218a,CDw218a,IL-18R-alpha,IL-18Ralpha,IL-1Rrp,IL18RA,IL18Ralpha2,IL1RRP	OM794756	Innate Immunity; Inflammatory Cytokines and Receptors	interleukin 18 receptor 1	McFadden et al. 2009; Sedy et al. 2015; Abraha 2020)	27033	10	1620	82.1	81.8
IL18RAP	ACPL,CD218b,CDw218b,IL-18R-beta,IL-18RAcP,IL-18Rbeta,IL-1R-7,IL-1R7,IL-1RAcPL,IL18RB	OM794757	Innate Immunity; Inflammatory Cytokines and Receptors	interleukin 18 receptor accessory protein	McFadden et al. 2009; Sedy et al. 2015; Abraha 2020)	23130	10	1743	79.2	78.6
IL22	IL-21,IL-22,IL-D110,IL-TIF,ILTIF,TIFIL-23,TIFa,zcyto18	OM794760	Innate Immunity; Inflammatory Cytokines and Receptors	interleukin 22	McFadden et al. 2009; Sedy et al. 2015; Abraha 2020)	4475	5	537	87.2	87.8
IL22RA1	CRF2-9,IL22R,IL22R1	OM794758	Innate Immunity; Inflammatory Cytokines and Receptors	interleukin 22 receptor subunit alpha 1	McFadden et al. 2009; Sedy et al. 2015; Abraha 2020)	18778	7	1743	84	82.7
IL22RA2	CRF2-10,CRF2-S1,CRF2X,IL-22BP,IL-22R-alpha-2,IL-22RA2,ZCYTOR16	OM794759	Innate Immunity; Inflammatory Cytokines and Receptors	interleukin 22 receptor subunit alpha 2	McFadden et al. 2009; Sedy et al. 2015; Abraha 2020)	21359	5	696	76.8	75.3
IL25	IL17E	OM794761	Innate Immunity; Inflammatory Cytokines and Receptors	interleukin 25	McFadden et al. 2009; Sedy et al. 2015; Abraha 2020)	2466	2	483	69.2	70.1
IRAK1	IRAK,pelle	OM291656	Innate Immunity; Janus and other kinases	interleukin 1 receptor associated kinase 1	Bousoik and Alibadi 2018	7589	14	2175	86.1	82.5
IRAK1BP1	AIP70,SIMPL	OM291655	Innate Immunity; Janus and other kinases	interleukin 1 receptor associated kinase 1 binding protein 1	Bousoik and Alibadi 2018	19083	4	783	92.7	89.9
IRAK2	IRAK-2	OM794762	Innate Immunity; Janus and other kinases	interleukin 1 receptor associated kinase 2	Bousoik and Alibadi 2018	56214	13	1857	85.6	84.6
IRAK3	ASRT5,IRAKM	OM291657	Innate Immunity; Janus and other kinases	interleukin 1 receptor associated kinase 3	Bousoik and Alibadi 2018	45588	12	1851	87.3	84.1
IRAK4	IMD67,IPD1,IRAK-4,NY-REN-64,REN64	OM291658	Innate Immunity; Janus and other kinases	interleukin 1 receptor associated kinase 4	Bousoik and Alibadi 2018	19113	11	1383	94.6	92.4
IRF1	IRF-1,MAR	OM291659	Innate Immunity; Interferon Pathway	interferon regulatory factor 1	McNab et al. 2015	5070	9	969	93.6	88.6
IRF2	IRF-2	OM291663	Innate Immunity; Interferon Pathway	interferon regulatory factor 2	McNab et al. 2015	39106	8	1050	96.6	91
IRF2BP1		OM291660	Innate Immunity; Interferon Pathway	interferon regulatory factor 2 binding protein 1	McNab et al. 2015	1755	1	1755	98.8	90.9
IRF2BP2	CVID14	OM291661	Innate Immunity; Interferon Pathway	interferon regulatory factor 2 binding protein 2	McNab et al. 2015	2345	2	1761	96.8	94
IRF2BPL	C14orf4,EAP1,NEDAMSS	OM291662	Innate Immunity; Interferon Pathway	interferon regulatory factor 2 binding protein like	McNab et al. 2015	2385	1	2385	98.4	92.2
IRF3	IIAE7	OM291664	Innate Immunity; Interferon Pathway	interferon regulatory factor 3	McNab et al. 2015	4517	7	1266	86.7	82.7
IRF4	LSIRF,MUM1,NF-EM5,SHEP8	OM291665	Innate Immunity; Interferon Pathway	interferon regulatory factor 4	McNab et al. 2015	14698	8	1356	98.2	90.6
IRF5	SLEB10	OM291666	Innate Immunity; Interferon Pathway	interferon regulatory factor 5	McNab et al. 2015	5035	8	1473	90.1	86.1
IRF6	LPS,OFC6,PIT,PPS,PPS1,VWS,VWS1	OM291667	Innate Immunity; Interferon Pathway	interferon regulatory factor 6	McNab et al. 2015	11258	7	1389	98.5	93.1
IRF7	IMD39,IRF-7,IRF-7H,IRF7A,IRF7B,IRF7C,IRF7H	OM291668	Innate Immunity; Interferon Pathway	interferon regulatory factor 7	McNab et al. 2015	2490	9	1500	69.4	71.8
IRF8	H-ICSBP,ICSBP,ICSBP1,IMD32A,IMD32B,IRF-8	OM291669	Innate Immunity; Interferon Pathway	interferon regulatory factor 8	McNab et al. 2015	15447	8	1284	92.9	85.8
IRF9	IRF-9,ISGF3,ISGF3G,p48	OM291670	Innate Immunity; Interferon Pathway	interferon regulatory factor 9	McNab et al. 2015	3940	8	1242	66.8	75.2
JAK1	AIIDE,JAK1A,JAK1B,JTK3	OM291672	Innate Immunity; Janus and other kinases	Janus kinase 1	Bousoik and Alibadi 2018	48066	24	3462	98.8	92.4
JAK2	JTK10	OM291673	Innate Immunity; Janus and other kinases	Janus kinase 2	Bousoik and Alibadi 2018	77995	23	3399	97.7	92.9
JAK3	JAK-3,JAK3_HUMAN,JAKL,L-JAK,LJAK	OM291674	Innate Immunity; Janus and other kinases	Janus kinase 3	Bousoik and Alibadi 2018	13222	23	3324	92	86.7
LTA	LT,TNFB,TNFSF1,TNLG1E	OM291678	Innate Immunity; TNF Pathway	lymphotoxin alpha		944	3	615	83.4	84.4
LTB	TNFC,TNFSF3,TNLG1C,p33	OM291680	Innate Immunity; TNF Pathway	lymphotoxin beta		1766	4	738	86.9	87.8
LTBR	D12S370,LT-BETA-R,TNF-R-III,TNFCR,TNFR-RP,TNFR2-RP,TNFR3,TNFRSF3	OM291679	Innate Immunity; TNF Pathway	lymphotoxin beta receptor		5820	10	1269	78.5	77.3
MAP2K1	CFC3,MAPKK1,MEK1,MEL,MKK1,PRKMK1	OM291681	Innate Immunity; MAP Kinases	mitogen-activated protein kinase kinase 1	Arthur and Ley 2013	77763	11	1182	99.5	93.3
MAP2K2	CFC4,MAPKK2,MEK2,MKK2,PRKMK2	OM291682	Innate Immunity; MAP Kinases	mitogen-activated protein kinase kinase 2	Arthur and Ley 2013	19757	11	1203	97.5	90.2
MAP2K3	MAPKK3,MEK3,MKK3,PRKMK3,SAPKK-2,SAPKK2	OM291683	Innate Immunity; MAP Kinases	mitogen-activated protein kinase kinase 3	Arthur and Ley 2013	12820	11	957	99.4	92.4
MAP2K4	JNKK,JNKK1,MAPKK4,MEK4,MKK4,PRKMK4,SAPKK-1,SAPKK1,SEK1,SERK1,SKK1	OM291684	Innate Immunity; MAP Kinases	mitogen-activated protein kinase kinase 4	Arthur and Ley 2013	128835	11	1203	99.2	95.2
MAP2K5	HsT17454,MAPKK5,MEK5,PRKMK5	OM291685	Innate Immunity; MAP Kinases	mitogen-activated protein kinase kinase 5	Arthur and Ley 2013	257795	22	1347	99.3	94.4
MAP2K6	MAPKK6,MEK6,MKK6,PRKMK6,SAPKK-3,SAPKK3	OM291686	Innate Immunity; MAP Kinases	mitogen-activated protein kinase kinase 6	Arthur and Ley 2013	108113	12	1005	98.8	91.4
MAP2K7	JNKK2,MAPKK7,MEK,MEK 7,MKK7,PRKMK7,SAPKK-4,SAPKK4	OM291687	Innate Immunity; MAP Kinases	mitogen-activated protein kinase kinase 7	Arthur and Ley 2013	7455	12	1308	99.3	93.7
MAP3K1	MAPKKK1,MEKK,MEKK 1,MEKK1,SRXY6	OM291688	Innate Immunity; MAP Kinases	mitogen-activated protein kinase kinase kinase 1	Arthur and Ley 2013	76713	20	4521	95.6	92.2
MAP3K2	MEKK2,MEKK2B	OM291689	Innate Immunity; MAP Kinases	mitogen-activated protein kinase kinase kinase 2	Arthur and Ley 2013	29367	16	1860	99.4	95.4
MAP3K3	MAPKKK3,MEKK3	OM291690	Innate Immunity; MAP Kinases	mitogen-activated protein kinase kinase kinase 3	Arthur and Ley 2013	57459	17	1974	98.5	93
MAP3K4	MAPKKK4,MEKK 4,MEKK4,MTK1,PRO0412	OM291691	Innate Immunity; MAP Kinases	mitogen-activated protein kinase kinase kinase 4	Arthur and Ley 2013	111688	27	4824	95.2	88.7
MAP3K5	ASK1,MAPKKK5,MEKK5	OM291692	Innate Immunity; MAP Kinases	mitogen-activated protein kinase kinase kinase 5	Arthur and Ley 2013	194476	30	4095	97	91.1
MAP3K6	ASK2,MAPKKK6,MEKK6	OM291693	Innate Immunity; MAP Kinases	mitogen-activated protein kinase kinase kinase 6	Arthur and Ley 2013	9428	29	3660	83.5	79.6
MAP3K7	CSCF,FMD2,MEKK7,TAK1,TGF1a	OM291695	Innate Immunity; MAP Kinases	mitogen-activated protein kinase kinase kinase 7	Arthur and Ley 2013	70506	16	1740	100	96.8
MAP3K7CL	C21orf7,HC21ORF7,TAK1L,TAKL,TAKL-1,TAKL-2,TAKL-4	OM291694	Innate Immunity; MAP Kinases	MAP3K7 C-terminal like	Arthur and Ley 2013	34737	4	429	49	51.8
MAP3K8	AURA2,COT,EST,ESTF,MEKK8,TPL2,Tpl-2,c-COT	OM291696	Innate Immunity; MAP Kinases	mitogen-activated protein kinase kinase kinase 8	Arthur and Ley 2013	18081	7	1404	98.3	89.4
MAP3K9	MEKK9,MLK1,PRKE1	OM291697	Innate Immunity; MAP Kinases	mitogen-activated protein kinase kinase kinase 9	Arthur and Ley 2013	68307	12	3309	96.6	91.7
MAP3K10	MEKK10,MLK2,MST	OM291698	Innate Immunity; MAP Kinases	mitogen-activated protein kinase kinase kinase 10	Arthur and Ley 2013	13704	10	2811	94.7	91.4
MAP3K11	MEKK11,MLK-3,MLK3,PTK1,SPRK	OM291699	Innate Immunity; MAP Kinases	mitogen-activated protein kinase kinase kinase 11	Arthur and Ley 2013	12980	10	2589	94.1	88.9
MAP3K12	DLK,MEKK12,MUK,ZPK,ZPKP1	OM291700	Innate Immunity; MAP Kinases	mitogen-activated protein kinase kinase kinase 12	Arthur and Ley 2013	5546	13	2682	98.5	91.2
MAP3K13	LZK,MEKK13,MLK	OM291701	Innate Immunity; MAP Kinases	mitogen-activated protein kinase kinase kinase 13	Arthur and Ley 2013	40403	13	2901	95.7	90.6
MAP3K14	FTDCR1B,HS,HSNIK,NIK	OM291702	Innate Immunity; MAP Kinases	mitogen-activated protein kinase kinase kinase 14	Arthur and Ley 2013	18903	15	2874	92.2	86
MAP3K15	ASK3,bA723P2.3	OM291703	Innate Immunity; MAP Kinases	mitogen-activated protein kinase kinase kinase 15	Arthur and Ley 2013	118946	29	3996	92.1	85.5
MAP3K19	RCK,YSK4	OM291704	Innate Immunity; MAP Kinases	mitogen-activated protein kinase kinase kinase 19	Arthur and Ley 2013	39307	10	3963	82.3	83.6
MAP3K20	AZK,CNM6,MLK7,MLT,MLTK,MLTKalpha,MLTKbeta,MRK,SFMMP,ZAK,mlklak,pk	OM291705	Innate Immunity; MAP Kinases	mitogen-activated protein kinase kinase kinase 20	Arthur and Ley 2013	165742	19	2403	95.8	91
MAP3K21	MLK4,dJ862P8.3	OM291706	Innate Immunity; MAP Kinases	mitogen-activated protein kinase kinase kinase 21	Arthur and Ley 2013	49743	10	3126	83.2	81.9
MAP4K1	HPK1	OM291707	Innate Immunity; MAP Kinases	mitogen-activated protein kinase kinase kinase kinase 1	Arthur and Ley 2013	15482	31	2463	96.3	89.7
MAP4K2	BL44,GCK,RAB8IP	OM291708	Innate Immunity; MAP Kinases	mitogen-activated protein kinase kinase kinase kinase 2	Arthur and Ley 2013	12382	32	2466	97.2	91.1
MAP4K3	GLK,MAPKKKK3,MEKKK 3,MEKKK3,RAB8IPL1	OM291709	Innate Immunity; MAP Kinases	mitogen-activated protein kinase kinase kinase kinase 3	Arthur and Ley 2013	190825	34	2685	99	94.3
MAP4K4	FLH21957,HEL-S-31,HGK,MEKKK4,NIK	OM291710	Innate Immunity; MAP Kinases	mitogen-activated protein kinase kinase kinase kinase 4	Arthur and Ley 2013	192439	30	3489	99.5	93.9
MAP4K5	GCKR,KHS,KHS1,MAPKKKK5	OM291711	Innate Immunity; MAP Kinases	mitogen-activated protein kinase kinase kinase kinase 5	Arthur and Ley 2013	112031	32	2541	99.1	94.6
MAPK1	ERK,ERK-2,ERK2,ERT1,MAPK2,NS13,P42MAPK,PRKM1,PRKM2,p38,p40,p41,p41mapk,p42-MAPK	OM291712	Innate Immunity; MAP Kinases	mitogen-activated protein kinase 1	Arthur and Ley 2013	101316	8	1083	100	94.9
MAPK3	ERK-1,ERK1,ERT2,HS44KDAP,HUMKER1A,P44ERK1,P44MAPK,PRKM3,p44-ERK1,p44-MAPK	OM291713	Innate Immunity; MAP Kinases	mitogen-activated protein kinase 3	Arthur and Ley 2013	5134	8	1140	97.6	92.2
MAPK4	ERK-4,ERK4,PRKM4,p63-MAPK,p63MAPK	OM291714	Innate Immunity; MAP Kinases	mitogen-activated protein kinase 4	Arthur and Ley 2013	47654	5	1773	96.8	91.1
MAPK6	ERK3,HsT17250,PRKM6,p97MAPK	OM291715	Innate Immunity; MAP Kinases	mitogen-activated protein kinase 6	Arthur and Ley 2013	17066	5	2169	99.2	96.7
MAPK7	BMK1,ERK4,ERK5,PRKM7	OM291716	Innate Immunity; MAP Kinases	mitogen-activated protein kinase 7	Arthur and Ley 2013	4313	6	2433	94	86.9
MAPK8	JNK,JNK-46,JNK1,JNK1A2,JNK21B1/2,PRKM8,SAPK1,SAPK1c	OM291717	Innate Immunity; MAP Kinases	mitogen-activated protein kinase 8	Arthur and Ley 2013	35099	11	1155	80.2	76.8
MAPK9	JNK-55,JNK2,JNK2A,JNK2ALPHA,JNK2B,JNK2BETA,PRKM9,SAPK,SAPK1a,p54a,p54aSAPK	OM291718	Innate Immunity; MAP Kinases	mitogen-activated protein kinase 9	Arthur and Ley 2013	33282	11	1149	100	92
MAPK10	JNK3,JNK3A,PRKM10,SAPK1b,p493F12,p54bSAPK	OM291719	Innate Immunity; MAP Kinases	mitogen-activated protein kinase 10	Arthur and Ley 2013	157725	12	1395	99.8	95.6
MAPK11	P38B,P38BETA2,PRKM11,SAPK2,SAPK2B,p38-2,p38Beta	OM291720	Innate Immunity; MAP Kinases	mitogen-activated protein kinase 11	Arthur and Ley 2013	5447	12	1095	98.1	91.4
MAPK12	ERK-6,ERK3,ERK6,MAPK 12,P38GAMMA,PRKM12,SAPK-3,SAPK3	OM291721	Innate Immunity; MAP Kinases	mitogen-activated protein kinase 12	Arthur and Ley 2013	8101	12	1104	96.2	91.1
MAPK13	MAPK 13,MAPK-13,PRKM13,SAPK4,p38delta	OM291722	Innate Immunity; MAP Kinases	mitogen-activated protein kinase 13	Arthur and Ley 2013	7952	12	1101	97.5	91.4
MAPK14	CSBP,CSBP1,CSBP2,CSPB1,EXIP,Mxi2,PRKM14,PRKM15,RK,SAPK2A,p38,p38ALPHA	OM291723	Innate Immunity; MAP Kinases	mitogen-activated protein kinase 14	Arthur and Ley 2013	75216	12	1083	100	95.8
MAPK15	ERK7,ERK8	OM291724	Aggression; Innate Immunity; MAP Kinases	mitogen-activated protein kinase 15	Arthur and Ley 2013	5907	14	1680	77.3	77.9
MAPKAP1	JC310,MIP1,SIN1,SIN1b,SIN1g	OM291725	Innate Immunity; MAP Kinases	MAPK associated protein 1	Arthur and Ley 2013	214787	11	1569	99.8	96.2
MAPKAPK2	MAPKAP-K2,MK-2,MK2	OM291726	Innate Immunity; MAP Kinases	MAPK activated protein kinase 2	Arthur and Ley 2013	43577	10	1203	86.9	84.2
MAPKAPK3	3PK,MAPKAP-K3,MAPKAP3,MAPKAPK-3,MDPT3,MK-3,MK3	OM291727	Innate Immunity; MAP Kinases	MAPK activated protein kinase 3	Arthur and Ley 2013	24966	10	1155	96.6	90.7
MAPKAPK5	MAPKAP-K5,MK-5,MK5,PRAK	OM291728	Innate Immunity; MAP Kinases	MAPK activated protein kinase 5	Arthur and Ley 2013	36197	14	1416	99.2	95.2
MAPKBP1	JNKBP-1,JNKBP1,NPHP20	OM291729	Innate Immunity; MAP Kinases	mitogen-activated protein kinase binding protein 1	Arthur and Ley 2013	47295	30	4512	93.6	88
MAVS	CARDIF,IPS-1,IPS1,VISA	OM291730	Innate Immunity; Pattern Recognition Receptors	mitochondrial antiviral signaling protein	Chen and Jiang 2013	7380	6	1551	62.7	68.6
MPL	C-MPL,CD110,MPLV,THCYT2,THPOR,TPOR	OM791360	Innate Immunity; Inflammatory Cytokines and Receptors	MPL proto-oncogene, thrombopoietin receptor		13751	12	2037	83.5	81.8
MYD88	IMD68,MYD88D	OM291731	Innate Immunity; Adaptors and Signal Transducers	MYD88 innate immune signal transduction adaptor	Chen and Jiang 2013	2608	5	915	91.8	89.1
NGFR	CD271,Gp80-LNGFR,TNFRSF16,p75(NTR),p75NTR	OM914420	Innate Immunity; TNF Pathway	nerve growth factor receptor		17175	6	1290	97	91.9
NLRC3	CLR16.2,NOD3	OM291736	Innate Immunity; Pattern Recognition Receptors	NLR family CARD domain containing 3	Franchi et al. 2009; Zheng et al. 2020	16326	17	3195	91	86
NLRC5	CLR16.1,NOD27,NOD4	OM291737	Innate Immunity; Pattern Recognition Receptors	NLR family CARD domain containing 5	Franchi et al. 2009; Zheng et al. 2020	54372	47	5607	81.4	80.8
NLRP1	AIADK,CARD7,CIDED,CLR17.1,DEFCAP,DEFCAP-L/S,JRRP,MSPC,NAC,NALP1,PP1044,SLEV1,VAMAS1	OM291738	Innate Immunity; Pattern Recognition Receptors	NLR family pyrin domain containing 1	Franchi et al. 2009; Zheng et al. 2020	33915	15	4221	65.2	67.2
NLRP2	CLR19.9,NALP2,NBS1,PAN1,PYPAF2	OM569642	Innate Immunity; Pattern Recognition Receptors	NLR family pyrin domain containing 2	Franchi et al. 2009; Zheng et al. 2020	42588	12	3312	68.5	67.9	Wolverine’s NLRP2 contains an in-frame nonsense mutation.
NLRP3	AGTAVPRL,AII,AVP,C1orf7,CIAS1,CLR1.1,DFNA34,FCAS,FCAS1,FCU,KEFH,MWS,NALP3,PYPAF1	OM914421	Innate Immunity; Pattern Recognition Receptors	NLR family pyrin domain containing 3	Franchi et al. 2009; Zheng et al. 2020	47107	9	3105	89.9	83.7
NLRP5	CLR19.8,MATER,NALP5,PAN11,PYPAF8	OM291739	Innate Immunity; Pattern Recognition Receptors	NLR family pyrin domain containing 5	Franchi et al. 2009; Zheng et al. 2020	29737	14	3576	70.1	69.5
NLRP6	AVR,CLR11.4,NALP6,NAVR,NAVR/AVR,PAN3,PYPAF5	OM291740	Innate Immunity; Pattern Recognition Receptors	NLR family pyrin domain containing 6	Franchi et al. 2009; Zheng et al. 2020	6346	8	2673	83.6	82.8
NLRP8	CLR19.2,NALP8,NOD16,PAN4	OM291741	Innate Immunity; Pattern Recognition Receptors	NLR family pyrin domain containing 8	Franchi et al. 2009; Zheng et al. 2020	23891	11	3111	65.8	67.2
NLRP10	CLR11.1,NALP10,NOD8,PAN5,PYNOD	OM291742	Innate Immunity; Pattern Recognition Receptors	NLR family pyrin domain containing 10	Franchi et al. 2009; Zheng et al. 2020	3166	2	2061	74.4	72.2
NLRP12	CLR19.3,FCAS2,NALP12,PAN6,PYPAF7,RNO,RNO2	OM291743	Innate Immunity; Pattern Recognition Receptors	NLR family pyrin domain containing 12	Franchi et al. 2009; Zheng et al. 2020	26275	10	3180	87.8	82.1
NLRP13	CLR19.7,NALP13,NOD14,PAN13	OM291744	Innate Immunity; Pattern Recognition Receptors	NLR family pyrin domain containing 13	Franchi et al. 2009; Zheng et al. 2020	34372	9	2973	70.5	69.6
NLRP14	CLR11.2,GC-LRR,NALP14,NOD5,PAN8	OM569643	Innate Immunity; Pattern Recognition Receptors	NLR family pyrin domain containing 14	Franchi et al. 2009; Zheng et al. 2020	30258	11	3279	85.9	82.8	Wolverine’s NLRP14 contains an in-frame nonsense mutation.
NLRX1	CLR11.3,DLNB26,NOD26,NOD5,NOD9	OM914422	Innate Immunity; Pattern Recognition Receptors	NLR family member X1	Franchi et al. 2009; Zheng et al. 2020	8735	9	2928	94.6	87.1
NOD1	CARD4,CLR7.1,NLRC1	OM291746	Innate Immunity; Pattern Recognition Receptors	nucleotide binding oligomerization domain containing 1	Franchi et al. 2009	43810	11	2862	90.7	86.6
NOD2	ACUG,BLAU,BLAUS,CARD15,CD,CLR16.3,IBD1,NLRC2,NOD2B,PSORAS1,YAOS	OM291747	Innate Immunity; Pattern Recognition Receptors	nucleotide binding oligomerization domain containing 2	Franchi et al. 2009	28976	11	3042	88.6	82.7
OLR1	CLEC8A,LOX1,LOXIN,SCARE1,SLOX1	OM291748	Innate Immunity; Pattern Recognition Receptors	oxidized low density lipoprotein receptor 1	Bermejo-Jambrina et al. 2018	8707	6	825	85.4	82.7
PF4	CXCL4,PF-4,SCYB4	OM794764	Innate Immunity; Chemokines and Receptors	platelet factor 4		837	3	321	68.9	72.2
PPBPL	B-TG1,Beta-TG,CTAP-III,CTAP3,CTAPIII,CXCL7,LA-PF4,LDGF,MDGF,NAP-2,PBP,SCYB7,TC1,TC2,TGB,TGB1,THBGB,THBGB1	OM794765	Innate Immunity; Chemokines and Receptors	pro-platelet basic protein		828	3	357	64.1	66.1
RIPK1	AIEFL,IMD57,RIP,RIP-1,RIP1	OL505550	Aggression; Innate Immunity; Janus and other kinases	receptor interacting serine/threonine kinase 1	Mick et al. 2014	26113	10	1989	85	82.4
RIPK2	CARD3,CARDIAK,CCK,GIG30,RICK,RIP2	OM291755	Innate Immunity; Janus and other kinases	receptor interacting serine/threonine kinase 2		29885	11	1617	91.1	90.7
STAT1	CANDF7,IMD31A,IMD31B,IMD31C,ISGF-3,STAT91	OM291770	Innate Immunity; Adaptors and Signal Transducers	signal transducer and activator of transcription 1	Bousoik and Alibadi 2018	34842	23	2253	95.7	89.4
STAT2	IMD44,ISGF-3,P113,PTORCH3,STAT113	OM291771	Innate Immunity; Adaptors and Signal Transducers	signal transducer and activator of transcription 2	Bousoik and Alibadi 2018	16130	23	2565	89.3	85.2
STAT3	ADMIO,ADMIO1,APRF,HIES	OM291772	Innate Immunity; Adaptors and Signal Transducers	signal transducer and activator of transcription 3	Bousoik and Alibadi 2018	31261	23	2313	99.9	93.1
STAT4	SLEB11	OM291773	Innate Immunity; Adaptors and Signal Transducers	signal transducer and activator of transcription 4	Bousoik and Alibadi 2018	89584	23	2247	99.3	91.5
STAT5A	MGF,STAT5	OM291774	Innate Immunity; Adaptors and Signal Transducers	signal transducer and activator of transcription 5A	Bousoik and Alibadi 2018	17926	18	2385	98.4	92.4
STAT5B	GHISID2,STAT5	OM291775	Innate Immunity; Adaptors and Signal Transducers	signal transducer and activator of transcription 5B	Bousoik and Alibadi 2018	21141	18	2364	98.6	93
STAT6	D12S1644,IL-4-STAT,STAT6B,STAT6C	OM291776	Innate Immunity; Adaptors and Signal Transducers	signal transducer and activator of transcription 6	Bousoik and Alibadi 2018	9579	21	2535	94	89.8
STING1	ERIS,MITA,MPYS,NET23,SAVI,STING,STING-beta,TMEM173,hMITA,hSTING	OM291777	Innate Immunity; Adaptors and Signal Transducers	stimulator of interferon response cGAMP interactor 1	Chen and Jiang 2013	3614	6	1137	85.2	82.9
TAB1	3'-Tab1,MAP3K7IP1	OM291779	Innate Immunity; MAP Kinases	TGF-beta activated kinase 1 (MAP3K7) binding protein 1	Arthur and Ley 2013	31642	11	1515	99.2	90.4
TAB2	CHTD2,MAP3K7IP2,TAB-2	OM291780	Innate Immunity; MAP Kinases	TGF-beta activated kinase 1 (MAP3K7) binding protein 2	Arthur and Ley 2013	46006	6	2082	98.6	95
TAB3	MAP3K7IP3,NAP1	OM291781	Innate Immunity; MAP Kinases	TGF-beta activated kinase 1 (MAP3K7) binding protein 3	Arthur and Ley 2013	26250	7	2148	98	93.1
TAOK1	DDIB,KFC-B,MAP3K16,MARKK,PSK-2,PSK2,TAO1,hKFC-B,hTAOK1	OM291782	Innate Immunity; MAP Kinases	TAO kinase 1	Arthur and Ley 2013	90635	19	3006	99.9	95.8
TAOK2	MAP3K17,PSK,PSK1,PSK1-BETA,TAO1,TAO2	OM291783	Innate Immunity; MAP Kinases	TAO kinase 2	Arthur and Ley 2013	10578	15	3711	97.6	91.2
TAOK3	DPK,JIK,MAP3K18,hKFC-A	OM291784	Innate Immunity; MAP Kinases	TAO kinase 3	Arthur and Ley 2013	85180	19	2721	98.3	95.4
TBK1	FTDALS4,IIAE8,NAK,T2K	OM291785	Innate Immunity; Janus and other kinases	TANK binding kinase 1		43367	20	2190	99.3	94.7
TBKBP1	ProSAPiP2,SINTBAD	OM914423	Innate Immunity; TNF Pathway	TBK1 binding protein 1		13984	9	1848	96.1	90
THPO	MGDF,MKCSF,ML,MPLLG,THCYT1,TPO	OM791361	Innate Immunity; Inflammatory Cytokines and Receptors	thrombopoietin		3260	5	978	77.9	81.1
TICAM1	IIAE6,MyD88-3,PRVTIRB,TICAM-1,TRIF	OM569652	Innate Immunity; Adaptors and Signal Transducers	toll like receptor adaptor molecule 1	Chen and Jiang 2013	2349	1	2349	70.9	69.3
TIRAP	BACTS1,Mal,MyD88-2,wyatt	OM291786	Innate Immunity; Adaptors and Signal Transducers	TIR domain containing adaptor protein		2217	2	726	79.8	76.3
TLR1	CD281,TIL,TIL. LPRS5,rsc786	OM291787	Innate Immunity; Pattern Recognition Receptors	toll like receptor 1	Kawai and Akira 2011	2370	1	2370	89.4	85.7
TLR2	CD282,TIL4	OM291788	Innate Immunity; Pattern Recognition Receptors	toll like receptor 2	Kawai and Akira 2011	2358	1	2358	87.3	81.6
TLR3	CD283,IIAE2,IMD83	OM291789	Innate Immunity; Pattern Recognition Receptors	toll like receptor 3	Kawai and Akira 2011	7489	4	2718	90.2	86.1
TLR4	ARMD10,CD284,TLR-4,TOLL	OM291790	Innate Immunity; Pattern Recognition Receptors	toll like receptor 4	Kawai and Akira 2011	10961	3	2499	85.6	82.2
TLR5	MELIOS,SLE1,SLEB1,TIL3	OM291791	Innate Immunity; Pattern Recognition Receptors	toll like receptor 5	Kawai and Akira 2011	2577	1	2577	83.1	73.7
TLR6	CD286	OM291792	Innate Immunity; Pattern Recognition Receptors	toll like receptor 6	Kawai and Akira 2011	2382	1	2382	87.2	84.1
TLR7	IMD74,TLR7-like	OM291793	Innate Immunity; Pattern Recognition Receptors	toll like receptor 7	Kawai and Akira 2011	3141	1	3141	91.9	85.8
TLR8	CD288,hTLR8	OM291794	Innate Immunity; Pattern Recognition Receptors	toll like receptor 8	Kawai and Akira 2011	3120	1	3120	82.9	78.5
TLR9	CD289	OM291795	Innate Immunity; Pattern Recognition Receptors	toll like receptor 9	Kawai and Akira 2011	3955	2	3093	85.4	83
TLR10	CD290	OM291796	Innate Immunity; Pattern Recognition Receptors	toll like receptor 10	Kawai and Akira 2011	2431	1	2430	90.9	86.3	Wolverine’s TLR10 contains a frameshift-inducing nonsense mutation. Protein similarity to Human’s is calculated with mutation removed.
TNF	DIF,TNF-alpha,TNFA,TNFSF2,TNLG1F	OM291803	Innate Immunity; TNF Pathway	tumor necrosis factor		1707	4	702	93.1	90.3
TNFAIP6	TSG-6,TSG6	OM914424	Innate Immunity; TNF Pathway	TNF alpha induced protein 6		14678	6	834	97.5	92.7
TNFRSF1A	CD120a,FPF,TBP1,TNF-R,TNF-R-I,TNF-R55,TNFAR,TNFR1,TNFR55,TNFR60,p55,p55-R,p60	OM291801	Aggression; Innate Immunity; TNF Pathway	TNF receptor superfamily member 1A	Patel et al. 2010	11888	10	1383	78.5	78.6
TNFRSF1B	CD120b,TBPII,TNF-R-II,TNF-R75,TNFBR,TNFR1B,TNFR2,TNFR80,p75,p75TNFR	OM291802	Aggression; Innate Immunity; TNF Pathway	TNF receptor superfamily member 1B	Patel et al. 2010	32218	10	1392	83.1	81
TNFRSF4	ACT35,CD134,IMD16,OX40,TXGP1L	OM350597	Innate Immunity; TNF Pathway	TNF receptor superfamily member 4		2613	7	822	70.2	69.1
TNFRSF8	CD30,D1S166E,Ki-1	OM794766	Innate Immunity; TNF Pathway	TNF receptor superfamily member 8		60776	15	1824	68.9	74.1
TNFRSF9	4-1BB,CD137,CDw137,ILA	OM914425	Innate Immunity; TNF Pathway	TNF receptor superfamily member 9		11816	7	768	84.7	83.8
TNFRSF11A	CD265,FEO,LOH18CR1,ODFR,OFE,OPTB7,OSTS,PDB2,RANK,TRANCE-R,TRANCER	OM794767	Innate Immunity; TNF Pathway	TNF receptor superfamily member 11a		49240	10	1896	78.2	78.7
TNFRSF11B	OCIF,OPG,PDB5,TR1	OM914426	Innate Immunity; TNF Pathway	TNF receptor superfamily member 11b		26601	5	1206	95	88.6
TNFRSF12A	CD266,FN14,TWEAKR	OM350598	Innate Immunity; TNF Pathway	TNF receptor superfamily member 12A		1488	4	390	86.8	87.7
TNFRSF13B	CD267,CVID,CVID2,IGAD2,RYZN,TACI,TNFRSF14B	OM794768	Innate Immunity; TNF Pathway	TNF receptor superfamily member 13B		13079	4	783	72.4	70.5
TNFRSF13C	BAFF-R,BAFFR,BROMIX,CD268,CVID4,prolixin	OM794769	Innate Immunity; TNF Pathway	TNF receptor superfamily member 13C		1299	3	558	71.1	76.3
TNFRSF14	ATAR,CD270,HVEA,HVEM,LIGHTR,TR2	OM794770	Innate Immunity; TNF Pathway	TNF receptor superfamily member 14		5375	8	819	64.8	67
TNFRSF17	BCM,BCMA,CD269,TNFRSF13A	OM794771	Innate Immunity; TNF Pathway	TNF receptor superfamily member 17		2656	3	528	75.4	74
TNFRSF18	AITR,CD357,ENERGEN,GITR,GITR-D	OM914427	Innate Immunity; TNF Pathway	TNF receptor superfamily member 18		2662	5	747	70.7	73.4
TNFRSF19	TAJ,TAJ-alpha,TRADE,TROY	OM914428	Innate Immunity; TNF Pathway	TNF receptor superfamily member 19		65017	8	1251	86.8	82.5
TNFRSF21	BM-018,CD358,DR6	OM914429	Innate Immunity; TNF Pathway	TNF receptor superfamily member 21		64950	6	1956	95.1	91.5
TNFRSF25	APO-3,DDR3,DR3,GEF720,LARD,PLEKHG5,TNFRSF12,TR3,TRAMP,WSL-1,WSL-LR	OM794772	Innate Immunity; TNF Pathway	TNF receptor superfamily member 25		4201	10	1278	74.7	78.7
TNFSF4	CD134L,CD252,GP34,OX-40L,OX4OL,TNLG2B,TXGP1	OM914430	Innate Immunity; TNF Pathway	TNF superfamily member 4		21548	3	552	79.8	81.5
TNFSF8	CD153,CD30L,CD30LG,TNLG3A	OM914431	Innate Immunity; TNF Pathway	TNF superfamily member 8		23627	4	705	90.2	86.8
TNFSF9	4-1BB-L,CD137L,TNLG5A	OM914432	Innate Immunity; TNF Pathway	TNF superfamily member 9		2007	3	744	68.8	71.1
TNFSF10	APO2L,Apo-2L,CD253,TL2,TNLG6A,TRAIL	OM794773	Innate Immunity; TNF Pathway	TNF superfamily member 10		17226	5	861	83.7	82
TNFSF11	CD254,ODF,OPGL,OPTB2,RANKL,TNLG6B,TRANCE,hRANKL2,sOdf	OM794774	Innate Immunity; TNF Pathway	TNF superfamily member 11		30452	5	963	93.1	89.9
TNFSF12	APO3L,DR3LG,TNLG4A,TWEAK	OM914433	Innate Immunity; TNF Pathway	TNF superfamily member 12		6413	7	750	92.4	90
TNFSF13	APRIL,CD256,TALL-2,TALL2,TNLG7B,TRDL-1,UNQ383/PRO715,ZTNF2	OM794776	Innate Immunity; TNF Pathway	TNF superfamily member 13		1832	6	759	91.7	87.4
TNFSF13B	BAFF,BLYS,CD257,DTL,TALL-1,TALL1,THANK,TNFSF20,TNLG7A,ZTNF4	OM794775	Innate Immunity; TNF Pathway	TNF superfamily member 13b		30749	6	873	86.3	80
TNFSF14	CD258,HVEML,LIGHT,LTg	OM794777	Innate Immunity; TNF Pathway	TNF superfamily member 14		3154	4	726	90.1	81.4
TNFSF15	TL1,TL1A,TNLG1B,VEGI,VEGI192A	OM794778	Innate Immunity; TNF Pathway	TNF superfamily member 15		15813	4	768	88.3	85.7
TNFSF18	AITRL,GITRL,TL6,TNLG2A,hGITRL	OM350599	Innate Immunity; TNF Pathway	TNF superfamily member 18		8855	3	522	75.8	76.8
TRAF1	EBI6,MGC:10353	OM291807	Innate Immunity ; Adaptors and Signal Transducers ; TNF Pathway	TNF receptor associated factor 1		17366	7	1248	92.5	87.9
TRAF2	MGC:45012,RNF117,TRAP,TRAP3	OM291808	Innate Immunity ; Adaptors and Signal Transducers ; TNF Pathway	TNF receptor associated factor 2		14128	10	1572	90.2	83.3
TRAF3	CAP-1,CAP1,CD40bp,CRAF1,IIAE5,LAP1,RNF118	OM291809	Innate Immunity ; Adaptors and Signal Transducers ; TNF Pathway	TNF receptor associated factor 3		27152	9	1635	92.1	85.8
TRAF4	CART1,MLN62,RNF83	OM291810	Innate Immunity ; Adaptors and Signal Transducers ; TNF Pathway	TNF receptor associated factor 4		5421	7	1413	98.5	90.2
TRAF5	MGC:39780,RNF84	OM291811	Innate Immunity ; Adaptors and Signal Transducers ; TNF Pathway	TNF receptor associated factor 5		18218	10	1677	93	87.6
TRAF6	MGC:3310,RNF85	OM291812	Innate Immunity ; Adaptors and Signal Transducers ; TNF Pathway	TNF receptor associated factor 6		11818	6	1626	92.6	86.8
TRAF7	CAFDADD,RFWD1,RNF119	OM291813	Innate Immunity ; Adaptors and Signal Transducers ; TNF Pathway	TNF receptor associated factor 7		9524	20	2013	98.4	91
TYK2	IMD35,JTK1	OM291814	Innate Immunity; Janus and other kinases	tyrosine kinase 2	Bousoik and Alibadi 2018	17086	23	3555	84.7	80.1
UNC93B1	IIAE1,UNC93,UNC93B,Unc-93B1	OM569655	Innate Immunity; Adaptors and Signal Transducers	unc-93 homolog B1, TLR signaling regulator		8959	11	1815	93.7	89.6
ZBP1	C20orf183,DAI,DLM-1,DLM1	OM291816	Innate Immunity; Pattern Recognition Receptors	Z-DNA binding protein 1		10971	8	1323	64	66.5

## Sheet: Pattern Recognition Receptors
Gene Symbol	Alternative Names	GenBank Accession	Category (Excel Tab)	Family	Full Name	Reference	Gene Length (bp)	Exon Count	CDS Length (bp)	Wolverine Protein Similarity Against Human	Wolverine CDS Similarity Against Human	Remark
CD209	CDSIGN,CLEC4L,DC-SIGN,DC-SIGN1,hDC-SIGN	OM291570	Innate Immunity; Pattern Recognition Receptors	C-Type Receptors	CD209 molecule	Bermejo-Jambrina et al. 2018	2919	8	780	37.4	44.6
CLEC1A	CLEC-1,CLEC1	OM914415	Innate Immunity; Pattern Recognition Receptors	C-Type Receptors	C-type lectin domain family 1 member A	Bermejo-Jambrina et al. 2018	21553	6	813	78.2	78.2
CLEC1B	1810061I13Rik,CLEC2,CLEC2B,PRO1384,QDED721	OM291571	Innate Immunity; Pattern Recognition Receptors	C-Type Receptors	C-type lectin domain family 1 member B	Bermejo-Jambrina et al. 2018	7154	6	687	83.4	82.3
CLEC4D	CD368,CLEC-6,CLEC6,CLECSF8,Dectin-3,MCL,MPCL	OM291572	Innate Immunity; Pattern Recognition Receptors	C-Type Receptors	C-type lectin domain family 4 member D	Bermejo-Jambrina et al. 2018	8117	6	633	75	79
CLEC4E	CLECSF9,MINCLE	OM291573	Innate Immunity; Pattern Recognition Receptors	C-Type Receptors	C-type lectin domain family 4 member E	Bermejo-Jambrina et al. 2018	4609	6	639	79.9	79.7
CLEC4G	DTTR431,LP2698,LSECtin,UNQ431	OM291574	Innate Immunity; Pattern Recognition Receptors	C-Type Receptors	C-type lectin domain family 4 member G	Bermejo-Jambrina et al. 2018	2812	9	873	80.9	80.5
CLEC5A	CLECSF5,MDL-1,MDL1	OM291575	Innate Immunity; Pattern Recognition Receptors	C-Type Receptors	C-type lectin domain containing 5A	Bermejo-Jambrina et al. 2018	8280	6	555	77.1	77.8
CLEC7A	BGR,CANDF4,CD369,CLECSF12,DECTIN1,SCARE2	OM291576	Innate Immunity; Pattern Recognition Receptors	C-Type Receptors	C-type lectin domain containing 7A	Bermejo-Jambrina et al. 2018	13082	6	747	81	82.7
CLEC9A	CD370,DNGR-1,DNGR1,UNQ9341	OM291577	Innate Immunity; Pattern Recognition Receptors	C-Type Receptors	C-type lectin domain containing 9A	Bermejo-Jambrina et al. 2018	12555	6	726	76.3	81.6
CLEC12A	CD371,CLL-1,CLL1,DCAL-2,MICL	OM291578	Innate Immunity; Pattern Recognition Receptors	C-Type Receptors	C-type lectin domain family 12 member A	Bermejo-Jambrina et al. 2018	9426	6	813	69.9	70.8
DDX58	RIG-I,RIG1,RIGI,RLR-1,SGMRT2	OM291581	Innate Immunity; Pattern Recognition Receptors	Rig-Like Receptors	DExD/H-box helicase 58	Rehwinkel and Gack 2020	35502	18	2775	90.7	86.7
DHX9	DDX9,LKP,NDH2,NDHII,RHA	OM291608	Innate Immunity; Pattern Recognition Receptors	Rig-Like Receptors	DExH-box helicase 9	Rehwinkel and Gack 2020	50426	27	3837	96.3	90.9
DHX36	DDX36,G4R1,MLEL1,RHAU	OM291609	Innate Immunity; Pattern Recognition Receptors	Rig-Like Receptors	DEAH-box helicase 36	Rehwinkel and Gack 2020	50060	25	3042	97.6	91.7
DHX58	D11LGP2,D11lgp2e,LGP2,RLR-3	OM569636	Innate Immunity; Pattern Recognition Receptors	Rig-Like Receptors	DExH-box helicase 58	Kawai and Akira 2006	7061	12	2040	90	85.6
IFIH1	AGS7,Hlcd,IDDM19,MDA-5,MDA5,RLR-2,SGMRT1	OM291621	Innate Immunity; Pattern Recognition Receptors	Rig-Like Receptors	interferon induced with helicase C domain 1	Kawai and Akira 2006	54547	16	3081	89.6	87.3
MAVS	CARDIF,IPS-1,IPS1,VISA	OM291730	Innate Immunity; Pattern Recognition Receptors	Rig-Like Receptors	mitochondrial antiviral signaling protein	Chen and Jiang 2013	7380	6	1551	62.7	68.6
NLRC3	CLR16.2,NOD3	OM291736	Innate Immunity; Pattern Recognition Receptors	Nod-Like Receptors	NLR family CARD domain containing 3	Franchi et al. 2009; Zheng et al. 2020	16326	17	3195	91	86
NLRC5	CLR16.1,NOD27,NOD4	OM291737	Innate Immunity; Pattern Recognition Receptors	Nod-Like Receptors	NLR family CARD domain containing 5	Franchi et al. 2009; Zheng et al. 2020	54372	47	5607	81.4	80.8
NLRP1	AIADK,CARD7,CIDED,CLR17.1,DEFCAP,DEFCAP-L/S,JRRP,MSPC,NAC,NALP1,PP1044,SLEV1,VAMAS1	OM291738	Innate Immunity; Pattern Recognition Receptors	Nod-Like Receptors	NLR family pyrin domain containing 1	Franchi et al. 2009; Zheng et al. 2020	33915	15	4221	65.2	67.2
NLRP2	CLR19.9,NALP2,NBS1,PAN1,PYPAF2	OM569642	Innate Immunity; Pattern Recognition Receptors	Nod-Like Receptors	NLR family pyrin domain containing 2	Franchi et al. 2009; Zheng et al. 2020	42588	12	3312	68.5	67.9	Wolverine’s NLRP2 contains an in-frame nonsense mutation.
NLRP3	AGTAVPRL,AII,AVP,C1orf7,CIAS1,CLR1.1,DFNA34,FCAS,FCAS1,FCU,KEFH,MWS,NALP3,PYPAF1	OM914421	Innate Immunity; Pattern Recognition Receptors	Nod-Like Receptors	NLR family pyrin domain containing 3	Franchi et al. 2009; Zheng et al. 2020	47107	9	3105	89.9	83.7
NLRP5	CLR19.8,MATER,NALP5,PAN11,PYPAF8	OM291739	Innate Immunity; Pattern Recognition Receptors	Nod-Like Receptors	NLR family pyrin domain containing 5	Franchi et al. 2009; Zheng et al. 2020	29737	14	3576	70.1	69.5
NLRP6	AVR,CLR11.4,NALP6,NAVR,NAVR/AVR,PAN3,PYPAF5	OM291740	Innate Immunity; Pattern Recognition Receptors	Nod-Like Receptors	NLR family pyrin domain containing 6	Franchi et al. 2009; Zheng et al. 2020	6346	8	2673	83.6	82.8
NLRP8	CLR19.2,NALP8,NOD16,PAN4	OM291741	Innate Immunity; Pattern Recognition Receptors	Nod-Like Receptors	NLR family pyrin domain containing 8	Franchi et al. 2009; Zheng et al. 2020	23891	11	3111	65.8	67.2
NLRP10	CLR11.1,NALP10,NOD8,PAN5,PYNOD	OM291742	Innate Immunity; Pattern Recognition Receptors	Nod-Like Receptors	NLR family pyrin domain containing 10	Franchi et al. 2009; Zheng et al. 2020	3166	2	2061	74.4	72.2
NLRP12	CLR19.3,FCAS2,NALP12,PAN6,PYPAF7,RNO,RNO2	OM291743	Innate Immunity; Pattern Recognition Receptors	Nod-Like Receptors	NLR family pyrin domain containing 12	Franchi et al. 2009; Zheng et al. 2020	26275	10	3180	87.8	82.1
NLRP13	CLR19.7,NALP13,NOD14,PAN13	OM291744	Innate Immunity; Pattern Recognition Receptors	Nod-Like Receptors	NLR family pyrin domain containing 13	Franchi et al. 2009; Zheng et al. 2020	34372	9	2973	70.5	69.6
NLRP14	CLR11.2,GC-LRR,NALP14,NOD5,PAN8	OM569643	Innate Immunity; Pattern Recognition Receptors	Nod-Like Receptors	NLR family pyrin domain containing 14	Franchi et al. 2009; Zheng et al. 2020	30258	11	3279	85.9	82.8	Wolverine’s NLRP14 contains an in-frame nonsense mutation.
NLRX1	CLR11.3,DLNB26,NOD26,NOD5,NOD9	OM914422	Innate Immunity; Pattern Recognition Receptors	Nod-Like Receptors	NLR family member X1	Franchi et al. 2009; Zheng et al. 2020	8735	9	2928	94.6	87.1
NOD1	CARD4,CLR7.1,NLRC1	OM291746	Innate Immunity; Pattern Recognition Receptors	Nod-Like Receptors	nucleotide binding oligomerization domain containing 1	Franchi et al. 2009	43810	11	2862	90.7	86.6
NOD2	ACUG,BLAU,BLAUS,CARD15,CD,CLR16.3,IBD1,NLRC2,NOD2B,PSORAS1,YAOS	OM291747	Innate Immunity; Pattern Recognition Receptors	Nod-Like Receptors	nucleotide binding oligomerization domain containing 2	Franchi et al. 2009	28976	11	3042	88.6	82.7
OLR1	CLEC8A,LOX1,LOXIN,SCARE1,SLOX1	OM291748	Innate Immunity; Pattern Recognition Receptors	C-Type Receptors	oxidized low density lipoprotein receptor 1	Bermejo-Jambrina et al. 2018	8707	6	825	85.4	82.7
TLR1	CD281,TIL,TIL. LPRS5,rsc786	OM291787	Innate Immunity; Pattern Recognition Receptors	Toll-Like Receptors	toll like receptor 1	Kawai and Akira 2011	2370	1	2370	89.4	85.7
TLR2	CD282,TIL4	OM291788	Innate Immunity; Pattern Recognition Receptors	Toll-Like Receptors	toll like receptor 2	Kawai and Akira 2011	2358	1	2358	87.3	81.6
TLR3	CD283,IIAE2,IMD83	OM291789	Innate Immunity; Pattern Recognition Receptors	Toll-Like Receptors	toll like receptor 3	Kawai and Akira 2011	7489	4	2718	90.2	86.1
TLR4	ARMD10,CD284,TLR-4,TOLL	OM291790	Innate Immunity; Pattern Recognition Receptors	Toll-Like Receptors	toll like receptor 4	Kawai and Akira 2011	10961	3	2499	85.6	82.2
TLR5	MELIOS,SLE1,SLEB1,TIL3	OM291791	Innate Immunity; Pattern Recognition Receptors	Toll-Like Receptors	toll like receptor 5	Kawai and Akira 2011	2577	1	2577	83.1	73.7
TLR6	CD286	OM291792	Innate Immunity; Pattern Recognition Receptors	Toll-Like Receptors	toll like receptor 6	Kawai and Akira 2011	2382	1	2382	87.2	84.1
TLR7	IMD74,TLR7-like	OM291793	Innate Immunity; Pattern Recognition Receptors	Toll-Like Receptors	toll like receptor 7	Kawai and Akira 2011	3141	1	3141	91.9	85.8
TLR8	CD288,hTLR8	OM291794	Innate Immunity; Pattern Recognition Receptors	Toll-Like Receptors	toll like receptor 8	Kawai and Akira 2011	3120	1	3120	82.9	78.5
TLR9	CD289	OM291795	Innate Immunity; Pattern Recognition Receptors	Toll-Like Receptors	toll like receptor 9	Kawai and Akira 2011	3955	2	3093	85.4	83
TLR10	CD290	OM291796	Innate Immunity; Pattern Recognition Receptors	Toll-Like Receptors	toll like receptor 10	Kawai and Akira 2011	2431	1	2430	90.9	86.3	Wolverine’s TLR10 contains a frameshift-inducing nonsense mutation. Protein similarity to Human’s is calculated with mutation removed.
ZBP1	C20orf183,DAI,DLM-1,DLM1	OM291816	Innate Immunity; Pattern Recognition Receptors	Rig-Like Receptors	Z-DNA binding protein 1		10971	8	1323	64	66.5

## Sheet: Adaptors and Signal Transducers
Gene Symbol	Alternative Names	GenBank Accession	Category (Excel Tab)	Sub-category	Full Name	Reference	Gene Length (bp)	Exon Count	CDS Length (bp)	Wolverine Protein Similarity Against Human	Wolverine CDS Similarity Against Human	Remark
MYD88	IMD68,MYD88D	OM291731	Innate Immunity; Adaptors and Signal Transducers	Adaptors	MYD88 innate immune signal transduction adaptor	Chen and Jiang 2013	2608	5	915	91.8	89.1
STAT1	CANDF7,IMD31A,IMD31B,IMD31C,ISGF-3,STAT91	OM291770	Innate Immunity; Adaptors and Signal Transducers	Signal transducer and activation of transcription	signal transducer and activator of transcription 1	Bousoik and Alibadi 2018	34842	23	2253	95.7	89.4
STAT2	IMD44,ISGF-3,P113,PTORCH3,STAT113	OM291771	Innate Immunity; Adaptors and Signal Transducers	Signal transducer and activation of transcription	signal transducer and activator of transcription 2	Bousoik and Alibadi 2018	16130	23	2565	89.3	85.2
STAT3	ADMIO,ADMIO1,APRF,HIES	OM291772	Innate Immunity; Adaptors and Signal Transducers	Signal transducer and activation of transcription	signal transducer and activator of transcription 3	Bousoik and Alibadi 2018	31261	23	2313	99.9	93.1
STAT4	SLEB11	OM291773	Innate Immunity; Adaptors and Signal Transducers	Signal transducer and activation of transcription	signal transducer and activator of transcription 4	Bousoik and Alibadi 2018	89584	23	2247	99.3	91.5
STAT5A	MGF,STAT5	OM291774	Innate Immunity; Adaptors and Signal Transducers	Signal transducer and activation of transcription	signal transducer and activator of transcription 5A	Bousoik and Alibadi 2018	17926	18	2385	98.4	92.4
STAT5B	GHISID2,STAT5	OM291775	Innate Immunity; Adaptors and Signal Transducers	Signal transducer and activation of transcription	signal transducer and activator of transcription 5B	Bousoik and Alibadi 2018	21141	18	2364	98.6	93
STAT6	D12S1644,IL-4-STAT,STAT6B,STAT6C	OM291776	Innate Immunity; Adaptors and Signal Transducers	Signal transducer and activation of transcription	signal transducer and activator of transcription 6	Bousoik and Alibadi 2018	9579	21	2535	94	89.8
STING1	ERIS,MITA,MPYS,NET23,SAVI,STING,STING-beta,TMEM173,hMITA,hSTING	OM291777	Innate Immunity; Adaptors and Signal Transducers	Adaptors	stimulator of interferon response cGAMP interactor 1	Chen and Jiang 2013	3614	6	1137	85.2	82.9
TICAM1	IIAE6,MyD88-3,PRVTIRB,TICAM-1,TRIF	OM569652	Innate Immunity; Adaptors and Signal Transducers	Adaptors	toll like receptor adaptor molecule 1	Chen and Jiang 2013	2349	1	2349	70.9	69.3
TIRAP	BACTS1,Mal,MyD88-2,wyatt	OM291786	Innate Immunity; Adaptors and Signal Transducers	Adaptors	TIR domain containing adaptor protein		2217	2	726	79.8	76.3
TRAF1	EBI6,MGC:10353	OM291807	Innate Immunity ; Adaptors and Signal Transducers ; TNF Pathway	Adaptors	TNF receptor associated factor 1		17366	7	1248	92.5	87.9
TRAF2	MGC:45012,RNF117,TRAP,TRAP3	OM291808	Innate Immunity ; Adaptors and Signal Transducers ; TNF Pathway	Adaptors	TNF receptor associated factor 2		14128	10	1572	90.2	83.3
TRAF3	CAP-1,CAP1,CD40bp,CRAF1,IIAE5,LAP1,RNF118	OM291809	Innate Immunity ; Adaptors and Signal Transducers ; TNF Pathway	Adaptors	TNF receptor associated factor 3		27152	9	1635	92.1	85.8
TRAF4	CART1,MLN62,RNF83	OM291810	Innate Immunity ; Adaptors and Signal Transducers ; TNF Pathway	Adaptors	TNF receptor associated factor 4		5421	7	1413	98.5	90.2
TRAF5	MGC:39780,RNF84	OM291811	Innate Immunity ; Adaptors and Signal Transducers ; TNF Pathway	Adaptors	TNF receptor associated factor 5		18218	10	1677	93	87.6
TRAF6	MGC:3310,RNF85	OM291812	Innate Immunity ; Adaptors and Signal Transducers ; TNF Pathway	Adaptors	TNF receptor associated factor 6		11818	6	1626	92.6	86.8
TRAF7	CAFDADD,RFWD1,RNF119	OM291813	Innate Immunity ; Adaptors and Signal Transducers ; TNF Pathway	Adaptors	TNF receptor associated factor 7		9524	20	2013	98.4	91
UNC93B1	IIAE1,UNC93,UNC93B,Unc-93B1	OM569655	Innate Immunity; Adaptors and Signal Transducers	Adaptors	unc-93 homolog B1, TLR signaling regulator		8959	11	1815	93.7	89.6

## Sheet: Janus and other kinases
Gene Symbol	Alternative Names	GenBank Accession	Category (Excel Tab)	Full Name	Reference	Gene Length (bp)	Exon Count	CDS Length (bp)	Wolverine Protein Similarity Against Human	Wolverine CDS Similarity Against Human	Remark
IRAK1	IRAK,pelle	OM291656	Innate Immunity; Janus and other kinases	interleukin 1 receptor associated kinase 1	Bousoik and Alibadi 2018	7589	14	2175	86.1	82.5
IRAK1BP1	AIP70,SIMPL	OM291655	Innate Immunity; Janus and other kinases	interleukin 1 receptor associated kinase 1 binding protein 1	Bousoik and Alibadi 2018	19083	4	783	92.7	89.9
IRAK2	IRAK-2	OM794762	Innate Immunity; Janus and other kinases	interleukin 1 receptor associated kinase 2	Bousoik and Alibadi 2018	56214	13	1857	85.6	84.6
IRAK3	ASRT5,IRAKM	OM291657	Innate Immunity; Janus and other kinases	interleukin 1 receptor associated kinase 3	Bousoik and Alibadi 2018	45588	12	1851	87.3	84.1
IRAK4	IMD67,IPD1,IRAK-4,NY-REN-64,REN64	OM291658	Innate Immunity; Janus and other kinases	interleukin 1 receptor associated kinase 4	Bousoik and Alibadi 2018	19113	11	1383	94.6	92.4
JAK1	AIIDE,JAK1A,JAK1B,JTK3	OM291672	Innate Immunity; Janus and other kinases	Janus kinase 1	Bousoik and Alibadi 2018	48066	24	3462	98.8	92.4
JAK2	JTK10	OM291673	Innate Immunity; Janus and other kinases	Janus kinase 2	Bousoik and Alibadi 2018	77995	23	3399	97.7	92.9
JAK3	JAK-3,JAK3_HUMAN,JAKL,L-JAK,LJAK	OM291674	Innate Immunity; Janus and other kinases	Janus kinase 3	Bousoik and Alibadi 2018	13222	23	3324	92	86.7
RIPK1	AIEFL,IMD57,RIP,RIP-1,RIP1	OL505550	Aggression; Innate Immunity; Janus and other kinases	receptor interacting serine/threonine kinase 1	Mick et al 2014	26113	10	1989	85	82.4
RIPK2	CARD3,CARDIAK,CCK,GIG30,RICK,RIP2	OM291755	Innate Immunity; Janus and other kinases	receptor interacting serine/threonine kinase 2		29885	11	1617	91.1	90.7
TBK1	FTDALS4,IIAE8,NAK,T2K	OM291785	Innate Immunity; Janus and other kinases	TANK binding kinase 1		43367	20	2190	99.3	94.7
TYK2	IMD35,JTK1	OM291814	Innate Immunity; Janus and other kinases	tyrosine kinase 2	Bousoik and Alibadi 2018	17086	23	3555	84.7	80.1

## Sheet: Interferon Pathway
Gene Symbol	Alternative Names	GenBank Accession	Category (Excel Tab)	Full Name	Reference	Gene Length (bp)	Exon Count	CDS Length (bp)	Wolverine Protein Similarity Against Human	Wolverine CDS Similarity Against Human	Remark
IFNA1	IFL,IFN,IFN-ALPHA,IFN-alphaD,IFNA13,IFNA@,leIF D	OM350528	Innate Immunity; Interferon Pathway	interferon alpha 1	McNab et al. 2015	558	1	558	65.6	68.7
IFNA2	IFN-alpha-2,IFN-alphaA,IFNA,IFNA2B,leIF A	OM350529	Innate Immunity; Interferon Pathway	interferon alpha 2	McNab et al. 2015	564	1	564	69.3	74.8
IFNA3		OM350530	Innate Immunity; Interferon Pathway	interferon alpha 3	McNab et al. 2015	564	1	564	71.4	75.9	Similarity score is calculated against Human’s IFNA1
IFNA4	IFN-alpha4a,INFA4	OM350531	Innate Immunity; Interferon Pathway	interferon alpha 4	McNab et al. 2015	597	1	597	71	71.7
IFNA5	IFN-alpha-5,IFN-alphaG,INA5,INFA5,leIF G	OM350532	Innate Immunity; Interferon Pathway	interferon alpha 5	McNab et al. 2015	564	1	564	73.5	75.8
IFNA6	IFN-alphaK	OM350533	Innate Immunity; Interferon Pathway	interferon alpha 6	McNab et al. 2015	564	1	564	72.5	74.7
IFNA7	IFN-alphaJ,IFNA-J	OM350534	Innate Immunity; Interferon Pathway	interferon alpha 7	McNab et al. 2015	564	1	564	70.4	74.7
IFNA8	IFN-alphaB	OM350535	Innate Immunity; Interferon Pathway	interferon alpha 8	McNab et al. 2015	564	1	564	68.3	75
IFNA9		OM350536	Innate Immunity; Interferon Pathway	interferon alpha 9	McNab et al. 2015	564	1	564	73	74.9	Similarity score is calculated against Human’s IFNA1
IFNA10	IFN-alphaC	OM350537	Innate Immunity; Interferon Pathway	interferon alpha 10	McNab et al. 2015	564	1	564	71.4	76.5
IFNA11		OM350538	Innate Immunity; Interferon Pathway	interferon alpha 11	McNab et al. 2015	564	1	564	70.9	76	Similarity score is calculated against Human’s IFNA1
IFNAR1	AVP,IFN-alpha-REC,IFNAR,IFNBR,IFRC	OM291623	Innate Immunity; Interferon Pathway	interferon alpha and beta receptor subunit 1	McNab et al. 2015	21891	11	1683	78.8	78.2
IFNAR2	IFN-R,IFN-alpha-REC,IFNABR,IFNARB,IMD45	OM291624	Innate Immunity; Interferon Pathway	interferon alpha and beta receptor subunit 2	McNab et al. 2015	20141	8	1515	69.9	70.8
IFNB1	IFB,IFF,IFN-beta,IFNB	OM291625	Innate Immunity; Interferon Pathway	interferon beta 1	McNab et al. 2015	561	1	561	76.5	75
IFNE	IFN-E,IFNE1,IFNT1,INFE1,PRO655	OM350539	Innate Immunity; Interferon Pathway	interferon epsilon	McNab et al. 2015	606	1	606	72.6	74.6	Wolverine’s IFNE contains an in-frame nonsense mutation.
IFNG	IFG,IFI,IMD69	OM291628	Innate Immunity; Interferon Pathway	interferon gamma	McNab et al. 2015	4515	4	501	78.3	78.1
IFNGR1	CD119,IFNGR,IMD27A,IMD27B	OM291626	Innate Immunity; Interferon Pathway	interferon gamma receptor 1	McNab et al. 2015	21117	7	1428	70.5	72.3
IFNGR2	AF-1,IFGR2,IFNGT1,IMD28	OM291627	Innate Immunity; Interferon Pathway	interferon gamma receptor 2	McNab et al. 2015	26879	7	1059	71.7	68.9
IFNK	IFNT1,INFE1	OM291629	Innate Immunity; Interferon Pathway	interferon kappa	McNab et al. 2015	627	1	627	82.2	82.2
IFNL1	IL-29,IL29	OM291630	Innate Immunity; Interferon Pathway	interferon lambda 1	McNab et al. 2015	1916	5	570	77.5	74.6
IFNL2	IFNL2a,IFNL3a,IL-28A,IL28A	OM291631	Innate Immunity; Interferon Pathway	interferon lambda 2	McNab et al. 2015	1424	6	591	77	79.5
IFNLR1	CRF2/12,IFNLR,IL-28R1,IL28RA,LICR2	OM291632	Innate Immunity; Interferon Pathway	interferon lambda receptor 1	McNab et al. 2015	15669	7	1602	75	76.4
IFRD1	PC4,TIS7	OM291633	Innate Immunity; Interferon Pathway	interferon related developmental regulator 1	McNab et al. 2015	21743	12	1353	98	92.3
IL10RB	CDW210B,CRF2-4,CRFB4,D21S58,D21S66,IL-10R2	OM291646	Innate Immunity; Interferon Pathway; Inflammatory Cytokines and Receptors	interleukin 10 receptor subunit beta	McFadden et al. 2009; Sedy et al. 2015; Abraha 2020)	22225	7	1062	79.1	75.3
IRF1	IRF-1,MAR	OM291659	Innate Immunity; Interferon Pathway	interferon regulatory factor 1	McNab et al. 2015	5070	9	969	93.6	88.6
IRF2	IRF-2	OM291663	Innate Immunity; Interferon Pathway	interferon regulatory factor 2	McNab et al. 2015	39106	8	1050	96.6	91
IRF2BP1		OM291660	Innate Immunity; Interferon Pathway	interferon regulatory factor 2 binding protein 1	McNab et al. 2015	1755	1	1755	98.8	90.9
IRF2BP2	CVID14	OM291661	Innate Immunity; Interferon Pathway	interferon regulatory factor 2 binding protein 2	McNab et al. 2015	2345	2	1761	96.8	94
IRF2BPL	C14orf4,EAP1,NEDAMSS	OM291662	Innate Immunity; Interferon Pathway	interferon regulatory factor 2 binding protein like	McNab et al. 2015	2385	1	2385	98.4	92.2
IRF3	IIAE7	OM291664	Innate Immunity; Interferon Pathway	interferon regulatory factor 3	McNab et al. 2015	4517	7	1266	86.7	82.7
IRF4	LSIRF,MUM1,NF-EM5,SHEP8	OM291665	Innate Immunity; Interferon Pathway	interferon regulatory factor 4	McNab et al. 2015	14698	8	1356	98.2	90.6
IRF5	SLEB10	OM291666	Innate Immunity; Interferon Pathway	interferon regulatory factor 5	McNab et al. 2015	5035	8	1473	90.1	86.1
IRF6	LPS,OFC6,PIT,PPS,PPS1,VWS,VWS1	OM291667	Innate Immunity; Interferon Pathway	interferon regulatory factor 6	McNab et al. 2015	11258	7	1389	98.5	93.1
IRF7	IMD39,IRF-7,IRF-7H,IRF7A,IRF7B,IRF7C,IRF7H	OM291668	Innate Immunity; Interferon Pathway	interferon regulatory factor 7	McNab et al. 2015	2490	9	1500	69.4	71.8
IRF8	H-ICSBP,ICSBP,ICSBP1,IMD32A,IMD32B,IRF-8	OM291669	Innate Immunity; Interferon Pathway	interferon regulatory factor 8	McNab et al. 2015	15447	8	1284	92.9	85.8
IRF9	IRF-9,ISGF3,ISGF3G,p48	OM291670	Innate Immunity; Interferon Pathway	interferon regulatory factor 9	McNab et al. 2015	3940	8	1242	66.8	75.2
LTA	LT,TNFB,TNFSF1,TNLG1E	OM291678	Innate Immunity; Interferon Pathway; TNF Pathway	lymphotoxin alpha		944	3	615	83.4	84.4
MAVS	CARDIF,IPS-1,IPS1,VISA	OM291730	Innate Immunity; Pattern Recognition Receptors; Interferon Pathway	mitochondrial antiviral signaling protein	Chen and Jiang 2013	7380	6	1551	62.7	68.6

## Sheet: TNF Pathway
Gene Symbol	Alternative Names	GenBank Accession	Category (Excel Tab)	Full Name	Reference	Gene Length (bp)	Exon Count	CDS Length (bp)	Wolverine Protein Similarity Against Human	Wolverine CDS Similarity Against Human	Remark
CD27	S152,S152. LPFS2,T14,TNFRSF7,Tp55	OM350496	Innate Immunity; TNF Pathway	CD27 molecule		4488	5	696	72.8	73
CD40	Bp50,CDW40,TNFRSF5,p50	OM914413	Innate Immunity; TNF Pathway	CD40 molecule		10312	9	822	79.6	78.9
CD40LG	CD154,CD40L,HIGM1,IGM,IMD3,T-BAM,TNFSF5,TRAP,gp39,hCD40L	OM914412	Innate Immunity; TNF Pathway	CD40 ligand		11096	5	783	90.8	86.9
CD70	CD27-L,CD27L,CD27LG,LPFS3,TNFSF7,TNLG8A	OM914414	Innate Immunity; TNF Pathway	CD70 molecule		2339	3	582	75	72.9
EDA2R	EDA-A2R,EDAA2R,TNFRSF27,XEDAR	OM914417	Innate Immunity; TNF Pathway	ectodysplasin A2 receptor		53395	5	894	91.9	88.6
FAS	ALPS1A,APO-1,APT1,CD95,FAS1,FASTM,TNFRSF6	OM350520	Innate Immunity; TNF Pathway	Fas cell surface death receptor		22742	9	945	66.9	65.9
FASLG	ALPS1B,APT1LG1,APTL,CD178,CD95-L,CD95L,FASL,TNFSF6,TNLG1A	OM350519	Innate Immunity; TNF Pathway	Fas ligand		7104	4	834	90.1	84.1
LTA	LT,TNFB,TNFSF1,TNLG1E	OM291678	Innate Immunity; Interferon Pathway; TNF Pathway	lymphotoxin alpha		944	3	615	83.4	84.4
LTB	TNFC,TNFSF3,TNLG1C,p33	OM291680	Innate Immunity; TNF Pathway	lymphotoxin beta		1766	4	738	86.9	87.8
LTBR	D12S370,LT-BETA-R,TNF-R-III,TNFCR,TNFR-RP,TNFR2-RP,TNFR3,TNFRSF3	OM291679	Innate Immunity; TNF Pathway	lymphotoxin beta receptor		5820	10	1269	78.5	77.3
NGFR	CD271,Gp80-LNGFR,TNFRSF16,p75(NTR),p75NTR	OM914420	Innate Immunity; TNF Pathway	nerve growth factor receptor		17175	6	1290	97	91.9
TBKBP1	ProSAPiP2,SINTBAD	OM914423	Innate Immunity; TNF Pathway	TBK1 binding protein 1		13984	9	1848	96.1	90
TNF	DIF,TNF-alpha,TNFA,TNFSF2,TNLG1F	OM291803	Innate Immunity; TNF Pathway	tumor necrosis factor		1707	4	702	93.1	90.3
TNFAIP6	TSG-6,TSG6	OM914424	Innate Immunity; TNF Pathway	TNF alpha induced protein 6		14678	6	834	97.5	92.7
TNFRSF1A	CD120a,FPF,TBP1,TNF-R,TNF-R-I,TNF-R55,TNFAR,TNFR1,TNFR55,TNFR60,p55,p55-R,p60	OM291801	Aggression; Innate Immunity; TNF Pathway	TNF receptor superfamily member 1A	Patel et al. 2010	11888	10	1383	78.5	78.6
TNFRSF1B	CD120b,TBPII,TNF-R-II,TNF-R75,TNFBR,TNFR1B,TNFR2,TNFR80,p75,p75TNFR	OM291802	Aggression; Innate Immunity; TNF Pathway	TNF receptor superfamily member 1B	Patel et al. 2010	32218	10	1392	83.1	81
TNFRSF4	ACT35,CD134,IMD16,OX40,TXGP1L	OM350597	Innate Immunity; TNF Pathway	TNF receptor superfamily member 4		2613	7	822	70.2	69.1
TNFRSF8	CD30,D1S166E,Ki-1	OM794766	Innate Immunity; TNF Pathway	TNF receptor superfamily member 8		60776	15	1824	68.9	74.1
TNFRSF9	4-1BB,CD137,CDw137,ILA	OM914425	Innate Immunity; TNF Pathway	TNF receptor superfamily member 9		11816	7	768	84.7	83.8
TNFRSF11A	CD265,FEO,LOH18CR1,ODFR,OFE,OPTB7,OSTS,PDB2,RANK,TRANCE-R,TRANCER	OM794767	Innate Immunity; TNF Pathway	TNF receptor superfamily member 11a		49240	10	1896	78.2	78.7
TNFRSF11B	OCIF,OPG,PDB5,TR1	OM914426	Innate Immunity; TNF Pathway	TNF receptor superfamily member 11b		26601	5	1206	95	88.6
TNFRSF12A	CD266,FN14,TWEAKR	OM350598	Innate Immunity; TNF Pathway	TNF receptor superfamily member 12A		1488	4	390	86.8	87.7
TNFRSF13B	CD267,CVID,CVID2,IGAD2,RYZN,TACI,TNFRSF14B	OM794768	Innate Immunity; TNF Pathway	TNF receptor superfamily member 13B		13079	4	783	72.4	70.5
TNFRSF13C	BAFF-R,BAFFR,BROMIX,CD268,CVID4,prolixin	OM794769	Innate Immunity; TNF Pathway	TNF receptor superfamily member 13C		1299	3	558	71.1	76.3
TNFRSF14	ATAR,CD270,HVEA,HVEM,LIGHTR,TR2	OM794770	Innate Immunity; TNF Pathway	TNF receptor superfamily member 14		5375	8	819	64.8	67
TNFRSF17	BCM,BCMA,CD269,TNFRSF13A	OM794771	Innate Immunity; TNF Pathway	TNF receptor superfamily member 17		2656	3	528	75.4	74
TNFRSF18	AITR,CD357,ENERGEN,GITR,GITR-D	OM914427	Innate Immunity; TNF Pathway	TNF receptor superfamily member 18		2662	5	747	70.7	73.4
TNFRSF19	TAJ,TAJ-alpha,TRADE,TROY	OM914428	Innate Immunity; TNF Pathway	TNF receptor superfamily member 19		65017	8	1251	86.8	82.5
TNFRSF21	BM-018,CD358,DR6	OM914429	Innate Immunity; TNF Pathway	TNF receptor superfamily member 21		64950	6	1956	95.1	91.5
TNFRSF25	APO-3,DDR3,DR3,GEF720,LARD,PLEKHG5,TNFRSF12,TR3,TRAMP,WSL-1,WSL-LR	OM794772	Innate Immunity; TNF Pathway	TNF receptor superfamily member 25		4201	10	1278	74.7	78.7
TNFSF4	CD134L,CD252,GP34,OX-40L,OX4OL,TNLG2B,TXGP1	OM914430	Innate Immunity; TNF Pathway	TNF superfamily member 4		21548	3	552	79.8	81.5
TNFSF8	CD153,CD30L,CD30LG,TNLG3A	OM914431	Innate Immunity; TNF Pathway	TNF superfamily member 8		23627	4	705	90.2	86.8
TNFSF9	4-1BB-L,CD137L,TNLG5A	OM914432	Innate Immunity; TNF Pathway	TNF superfamily member 9		2007	3	744	68.8	71.1
TNFSF10	APO2L,Apo-2L,CD253,TL2,TNLG6A,TRAIL	OM794773	Innate Immunity; TNF Pathway	TNF superfamily member 10		17226	5	861	83.7	82
TNFSF11	CD254,ODF,OPGL,OPTB2,RANKL,TNLG6B,TRANCE,hRANKL2,sOdf	OM794774	Innate Immunity; TNF Pathway	TNF superfamily member 11		30452	5	963	93.1	89.9
TNFSF12	APO3L,DR3LG,TNLG4A,TWEAK	OM914433	Innate Immunity; TNF Pathway	TNF superfamily member 12		6413	7	750	92.4	90
TNFSF13	APRIL,CD256,TALL-2,TALL2,TNLG7B,TRDL-1,UNQ383/PRO715,ZTNF2	OM794776	Innate Immunity; TNF Pathway	TNF superfamily member 13		1832	6	759	91.7	87.4
TNFSF13B	BAFF,BLYS,CD257,DTL,TALL-1,TALL1,THANK,TNFSF20,TNLG7A,ZTNF4	OM794775	Innate Immunity; TNF Pathway	TNF superfamily member 13b		30749	6	873	86.3	80
TNFSF14	CD258,HVEML,LIGHT,LTg	OM794777	Innate Immunity; TNF Pathway	TNF superfamily member 14		3154	4	726	90.1	81.4
TNFSF15	TL1,TL1A,TNLG1B,VEGI,VEGI192A	OM794778	Innate Immunity; TNF Pathway	TNF superfamily member 15		15813	4	768	88.3	85.7
TNFSF18	AITRL,GITRL,TL6,TNLG2A,hGITRL	OM350599	Innate Immunity; TNF Pathway	TNF superfamily member 18		8855	3	522	75.8	76.8
TRAF1	EBI6,MGC:10353	OM291807	Innate Immunity ; Adaptors and Signal Transducers ; TNF Pathway	TNF receptor associated factor 1		17366	7	1248	92.5	87.9
TRAF2	MGC:45012,RNF117,TRAP,TRAP3	OM291808	Innate Immunity ; Adaptors and Signal Transducers ; TNF Pathway	TNF receptor associated factor 2		14128	10	1572	90.2	83.3
TRAF3	CAP-1,CAP1,CD40bp,CRAF1,IIAE5,LAP1,RNF118	OM291809	Innate Immunity ; Adaptors and Signal Transducers ; TNF Pathway	TNF receptor associated factor 3		27152	9	1635	92.1	85.8
TRAF4	CART1,MLN62,RNF83	OM291810	Innate Immunity ; Adaptors and Signal Transducers ; TNF Pathway	TNF receptor associated factor 4		5421	7	1413	98.5	90.2
TRAF5	MGC:39780,RNF84	OM291811	Innate Immunity ; Adaptors and Signal Transducers ; TNF Pathway	TNF receptor associated factor 5		18218	10	1677	93	87.6
TRAF6	MGC:3310,RNF85	OM291812	Innate Immunity ; Adaptors and Signal Transducers ; TNF Pathway	TNF receptor associated factor 6		11818	6	1626	92.6	86.8
TRAF7	CAFDADD,RFWD1,RNF119	OM291813	Innate Immunity ; Adaptors and Signal Transducers ; TNF Pathway	TNF receptor associated factor 7		9524	20	2013	98.4	91

## Sheet: Inflammatory Cykokines and Rece
Gene Symbol	Alternative Names	GenBank Accession	Category (Excel Tab)	Full Name	Reference	Gene Length (bp)	Exon Count	CDS Length (bp)	Wolverine Protein Similarity Against Human	Wolverine CDS Similarity Against Human	Remark
CSF2RB	CD131,CDw131,IL3RB,IL5RB,SMDP5,betaGMR	OM794716	Innate Immunity; Inflammatory Cytokines and Receptors	colony stimulating factor 2 receptor subunit beta		15778	13	2709	75.2	76.9
IL1A	IL-1 alpha,IL-1A,IL1,IL1-ALPHA,IL1F1	OM291637	Innate Immunity; Inflammatory Cytokines and Receptors	interleukin 1 alpha	McFadden et al. 2009; Sedy et al. 2015; Abraha 2020)	7626	6	819	79.9	78.6
IL1B	IL-1,IL1-BETA,IL1F2,IL1beta	OM291638	Innate Immunity; Inflammatory Cytokines and Receptors	interleukin 1 beta	McFadden et al. 2009; Sedy et al. 2015; Abraha 2020)	5453	6	813	75.3	76.9
IL1R1	CD121A,D2S1473,IL-1R-alpha,IL1R,IL1RA,P80	OM291639	Innate Immunity; Inflammatory Cytokines and Receptors	interleukin 1 receptor type 1	McFadden et al. 2009; Sedy et al. 2015; Abraha 2020)	17479	10	1722	84.3	81.9
IL1R2	CD121b,CDw121b,IL-1R-2,IL-1RT-2,IL-1RT2,IL1R2c,IL1RB	OM794737	Innate Immunity; Inflammatory Cytokines and Receptors	interleukin 1 receptor type 2	McFadden et al. 2009; Sedy et al. 2015; Abraha 2020)	16851	8	1170	83.4	80
IL2RA	CD25,IDDM10,IL2R,IMD41,TCGFR,p55	OM914418	Innate Immunity; Inflammatory Cytokines and Receptors	interleukin 2 receptor subunit alpha	McFadden et al. 2009; Sedy et al. 2015; Abraha 2020)	44079	8	792	73.9	73.3
IL2RB	CD122,IL15RB,IMD63,P70-75	OM291640	Innate Immunity; Inflammatory Cytokines and Receptors	interleukin 2 receptor subunit beta	McFadden et al. 2009; Sedy et al. 2015; Abraha 2020)	11049	9	1656	75.9	76.6
IL2RG	CD132,CIDX,IL-2RG,IMD4,P64,SCIDX,SCIDX1	OM291641	Innate Immunity; Inflammatory Cytokines and Receptors	interleukin 2 receptor subunit gamma	McFadden et al. 2009; Sedy et al. 2015; Abraha 2020)	3409	8	1125	88.8	85.6
IL4	BCGF-1,BCGF1,BSF-1,BSF1,IL-4	OM794739	Innate Immunity; Inflammatory Cytokines and Receptors	interleukin 4	McFadden et al. 2009; Sedy et al. 2015; Abraha 2020)	7819	4	399	64.1	67.8
IL4R	CD124,IL-4RA,IL4RA	OM794738	Innate Immunity; Inflammatory Cytokines and Receptors	interleukin 4 receptor	McFadden et al. 2009; Sedy et al. 2015; Abraha 2020)	14860	9	2421	71.9	75.7
IL5	EDF,IL-5,TRF	OM794741	Innate Immunity; Inflammatory Cytokines and Receptors	interleukin 5	McFadden et al. 2009; Sedy et al. 2015; Abraha 2020)	1772	4	399	76.1	78.6
IL5RA	CD125,CDw125,HSIL5R3,IL5R	OM794740	Innate Immunity; Inflammatory Cytokines and Receptors	interleukin 5 receptor subunit alpha	McFadden et al. 2009; Sedy et al. 2015; Abraha 2020)	29491	10	1254	83.6	80.3
IL6	BSF-2,BSF2,CDF,HGF,HSF,IFN-beta-2,IFNB2,IL-6	OM291644	Innate Immunity; Inflammatory Cytokines and Receptors	interleukin 6	McFadden et al. 2009; Sedy et al. 2015; Abraha 2020)	4016	5	633	75.5	74.4
IL6R	CD126,HIES5,IL-1Ra,IL-6R,IL-6R-1,IL-6RA,IL6Q,IL6QTL,IL6RA,IL6RQ,gp80	OM291642	Innate Immunity; Inflammatory Cytokines and Receptors	interleukin 6 receptor	McFadden et al. 2009; Sedy et al. 2015; Abraha 2020)	36930	10	1407	81.6	79.3
IL6ST	CD130,CDW130,GP130,HIES4,IL-6RB,sGP130	OM291643	Innate Immunity; Inflammatory Cytokines and Receptors	interleukin 6 cytokine family signal transducer	McFadden et al. 2009; Sedy et al. 2015; Abraha 2020)	28253	15	2757	93.5	90.6
IL10	CSIF,GVHDS,IL-10,IL10A,TGIF	OM291647	Innate Immunity; Inflammatory Cytokines and Receptors	interleukin 10	McFadden et al. 2009; Sedy et al. 2015; Abraha 2020)	3687	5	537	89.3	86.9
IL10RA	CD210,CD210a,CDW210A,HIL-10R,IL-10R1,IL10R	OM291645	Innate Immunity; Inflammatory Cytokines and Receptors	interleukin 10 receptor subunit alpha	McFadden et al. 2009; Sedy et al. 2015; Abraha 2020)	10701	7	1725	81.6	81.2
IL10RB	CDW210B,CRF2-4,CRFB4,D21S58,D21S66,IL-10R2	OM291646	Innate Immunity; Inflammatory Cytokines and Receptors	interleukin 10 receptor subunit beta	McFadden et al. 2009; Sedy et al. 2015; Abraha 2020)	22225	7	1062	79.1	75.3
IL11	AGIF,IL-11	OM291648	Innate Immunity; Inflammatory Cytokines and Receptors	interleukin 11	McFadden et al. 2009; Sedy et al. 2015; Abraha 2020)	2812	5	600	94.5	87.3
IL12A	CLMF,IL-12A,NFSK,NKSF1,P35	OM291649	Innate Immunity; Inflammatory Cytokines and Receptors	interleukin 12A	McFadden et al. 2009; Sedy et al. 2015; Abraha 2020)	6397	7	669	76.2	76.2
IL12B	CLMF,CLMF2,IL-12B,IMD28,IMD29,NKSF,NKSF2	OM291650	Innate Immunity; Inflammatory Cytokines and Receptors	interleukin 12B	McFadden et al. 2009; Sedy et al. 2015; Abraha 2020)	9025	6	990	90.6	87.7
IL12RB1	CD212,IL-12R-BETA1,IL12RB,IMD30	OM291651	Innate Immunity; Inflammatory Cytokines and Receptors	interleukin 12 receptor subunit beta 1	McFadden et al. 2009; Sedy et al. 2015; Abraha 2020)	17732	17	2031	75.5	75.5
IL12RB2		OM291652	Innate Immunity; Inflammatory Cytokines and Receptors	interleukin 12 receptor subunit beta 2	McFadden et al. 2009; Sedy et al. 2015; Abraha 2020)	64782	15	2589	85.3	84.5
IL13	IL-13,P600	OM794744	Innate Immunity; Inflammatory Cytokines and Receptors	interleukin 13	McFadden et al. 2009; Sedy et al. 2015; Abraha 2020)	1955	4	396	64.4	65.1
IL13RA1	CD213A1,CT19,IL-13Ra,NR4	OM794742	Innate Immunity; Inflammatory Cytokines and Receptors	interleukin 13 receptor subunit alpha 1	McFadden et al. 2009; Sedy et al. 2015; Abraha 2020)	52991	11	1278	91.1	87.6
IL13RA2	CD213A2,CT19,IL-13R,IL13BP	OM794743	Innate Immunity; Inflammatory Cytokines and Receptors	interleukin 13 receptor subunit alpha 2	McFadden et al. 2009; Sedy et al. 2015; Abraha 2020)	19635	9	1161	77.7	77.7
IL15	IL-15	OM291653	Innate Immunity; Inflammatory Cytokines and Receptors	interleukin 15	McFadden et al. 2009; Sedy et al. 2015; Abraha 2020)	12921	6	489	65.1	67.3
IL15RA	CD215	OM914419	Innate Immunity; Inflammatory Cytokines and Receptors	interleukin 15 receptor subunit alpha	McFadden et al. 2009; Sedy et al. 2015; Abraha 2020)	46038	7	867	63.6	66.9
IL17A	CTLA-8,CTLA8,IL-17,IL-17A,IL17,ILA17	OM794745	Innate Immunity; Inflammatory Cytokines and Receptors	interleukin 17A	McFadden et al. 2009; Sedy et al. 2015; Abraha 2020)	3288	3	462	86.5	82.9
IL17B	IL-17B,IL-20,NIRF,ZCYTO7	OM794746	Innate Immunity; Inflammatory Cytokines and Receptors	interleukin 17B	McFadden et al. 2009; Sedy et al. 2015; Abraha 2020)	5309	3	543	95	90.3
IL17C	CX2,IL-17C	OM794747	Innate Immunity; Inflammatory Cytokines and Receptors	interleukin 17C	McFadden et al. 2009; Sedy et al. 2015; Abraha 2020)	1221	3	597	82.3	79.8
IL17D	IL-17D	OM794748	Innate Immunity; Inflammatory Cytokines and Receptors	interleukin 17D	McFadden et al. 2009; Sedy et al. 2015; Abraha 2020)	18419	2	609	88.5	83.8
IL17F	CANDF6,IL-17F,ML-1,ML1	OM794749	Innate Immunity; Inflammatory Cytokines and Receptors	interleukin 17F	McFadden et al. 2009; Sedy et al. 2015; Abraha 2020)	6187	3	471	72	69.2
IL17RA	CANDF5,CD217,CDw217,IL-17RA,IL17R,IMD51,hIL-17R	OM794750	Innate Immunity; Inflammatory Cytokines and Receptors	interleukin 17 receptor A	McFadden et al. 2009; Sedy et al. 2015; Abraha 2020)	21452	13	2595	80.4	78.2
IL17RB	CRL4,EVI27,IL17BR,IL17RH1	OM794751	Innate Immunity; Inflammatory Cytokines and Receptors	interleukin 17 receptor B	McFadden et al. 2009; Sedy et al. 2015; Abraha 2020)	13809	11	1485	85.1	81.5
IL17RC	CANDF9,IL17-RL,IL17RL	OM794752	Innate Immunity; Inflammatory Cytokines and Receptors	interleukin 17 receptor C	McFadden et al. 2009; Sedy et al. 2015; Abraha 2020)	12543	19	2142	87	84
IL17RD	HH18,IL-17RD,IL17RLM,SEF	OM794753	Innate Immunity; Inflammatory Cytokines and Receptors	interleukin 17 receptor D	McFadden et al. 2009; Sedy et al. 2015; Abraha 2020)	64101	13	2214	93.4	87.9
IL17RE		OM794755	Innate Immunity; Inflammatory Cytokines and Receptors	interleukin 17 receptor E	McFadden et al. 2009; Sedy et al. 2015; Abraha 2020)	10365	16	2037	81.9	82.4
IL17REL		OM794754	Innate Immunity; Inflammatory Cytokines and Receptors	interleukin 17 receptor E like	McFadden et al. 2009; Sedy et al. 2015; Abraha 2020)	3175	10	840	66.1	66.7
IL18	IGIF,IL-18,IL-1g,IL1F4	OM291654	Innate Immunity; Inflammatory Cytokines and Receptors	interleukin 18	McFadden et al. 2009; Sedy et al. 2015; Abraha 2020)	9269	5	582	89.1	83.3
IL18R1	CD218a,CDw218a,IL-18R-alpha,IL-18Ralpha,IL-1Rrp,IL18RA,IL18Ralpha2,IL1RRP	OM794756	Innate Immunity; Inflammatory Cytokines and Receptors	interleukin 18 receptor 1	McFadden et al. 2009; Sedy et al. 2015; Abraha 2020)	27033	10	1620	82.1	81.8
IL18RAP	ACPL,CD218b,CDw218b,IL-18R-beta,IL-18RAcP,IL-18Rbeta,IL-1R-7,IL-1R7,IL-1RAcPL,IL18RB	OM794757	Innate Immunity; Inflammatory Cytokines and Receptors	interleukin 18 receptor accessory protein	McFadden et al. 2009; Sedy et al. 2015; Abraha 2020)	23130	10	1743	79.2	78.6
IL22	IL-21,IL-22,IL-D110,IL-TIF,ILTIF,TIFIL-23,TIFa,zcyto18	OM794760	Innate Immunity; Inflammatory Cytokines and Receptors	interleukin 22	McFadden et al. 2009; Sedy et al. 2015; Abraha 2020)	4475	5	537	87.2	87.8
IL22RA1	CRF2-9,IL22R,IL22R1	OM794758	Innate Immunity; Inflammatory Cytokines and Receptors	interleukin 22 receptor subunit alpha 1	McFadden et al. 2009; Sedy et al. 2015; Abraha 2020)	18778	7	1743	84	82.7
IL22RA2	CRF2-10,CRF2-S1,CRF2X,IL-22BP,IL-22R-alpha-2,IL-22RA2,ZCYTOR16	OM794759	Innate Immunity; Inflammatory Cytokines and Receptors	interleukin 22 receptor subunit alpha 2	McFadden et al. 2009; Sedy et al. 2015; Abraha 2020)	21359	5	696	76.8	75.3
IL25	IL17E	OM794761	Innate Immunity; Inflammatory Cytokines and Receptors	interleukin 25	McFadden et al. 2009; Sedy et al. 2015; Abraha 2020)	2466	2	483	69.2	70.1
MPL	C-MPL,CD110,MPLV,THCYT2,THPOR,TPOR	OM791360	Innate Immunity; Inflammatory Cytokines and Receptors	MPL proto-oncogene, thrombopoietin receptor		13751	12	2037	83.5	81.8
THPO	MGDF,MKCSF,ML,MPLLG,THCYT1,TPO	OM791361	Innate Immunity; Inflammatory Cytokines and Receptors	thrombopoietin		3260	5	978	77.9	81.1

## Sheet: Chemokines and Receptors
Gene Symbol	Alternative Names	GenBank Accession	Category (Excel Tab)	Full Name	Reference	Gene Length (bp)	Exon Count	CDS Length (bp)	Wolverine Protein Similarity Against Human	Wolverine CDS Similarity Against Human	Remark
CCL1	I-309,P500,SCYA1,SISe,TCA3	OM794685	Innate Immunity; Chemokines and Receptors	C-C motif chemokine ligand 1	Esche et al. 2005; Sokol and Luster 2015	2656	3	285	65.6	69.2
CCL2L	GDCF-2,HC11,HSMCR30,MCAF,MCP-1,MCP1,SCYA2,SMC-CF	OM794686	Innate Immunity; Chemokines and Receptors	C-C motif chemokine ligand 2	Esche et al. 2005; Sokol and Luster 2015	1451	3	300	85.9	82.9
CCL3	G0S19-1,LD78ALPHA,MIP-1-alpha,MIP1A,SCYA3	OM794687	Innate Immunity; Chemokines and Receptors	C-C motif chemokine ligand 3	Esche et al. 2005; Sokol and Luster 2015	1393	3	282	87.1	81.4
CCL4	ACT2,AT744.1,G-26,HC21,LAG-1,LAG1,MIP-1-beta,MIP1B,MIP1B1,SCYA2,SCYA4	OM794688	Innate Immunity; Chemokines and Receptors	C-C motif chemokine ligand 4	Esche et al. 2005; Sokol and Luster 2015	1349	3	279	94.6	86.7
CCL5	D17S136E,RANTES,SCYA5,SIS-delta,SISd,TCP228,eoCP	OM794689	Innate Immunity; Chemokines and Receptors	C-C motif chemokine ligand 5	Esche et al. 2005; Sokol and Luster 2015	5744	3	276	87.9	85.7
CCL7L	FIC,MARC,MCP-3,MCP3,NC28,SCYA6,SCYA7	OM794690	Innate Immunity; Chemokines and Receptors	C-C motif chemokine ligand 7	Esche et al. 2005; Sokol and Luster 2015	1450	3	300	84.8	83.3
CCL8L	HC14,MCP-2,MCP2,SCYA10,SCYA8	OM794691	Innate Immunity; Chemokines and Receptors	C-C motif chemokine ligand 8	Esche et al. 2005; Sokol and Luster 2015	1474	3	300	80.8	77.9
CCL13	CKb10,MCP-4,NCC-1,NCC1,SCYA13,SCYL1	OM794692	Innate Immunity; Chemokines and Receptors	C-C motif chemokine ligand 13	Esche et al. 2005; Sokol and Luster 2015	1287	3	297	83.7	80.5
CCL16	CKb12,HCC-4,ILINCK,LCC-1,LEC,LMC,Mtn-1,NCC-4,NCC4,SCYA16,SCYL4	OM794693	Innate Immunity; Chemokines and Receptors	C-C motif chemokine ligand 16	Esche et al. 2005; Sokol and Luster 2015	3439	3	327	74.2	73.4
CCL17	A-152E5.3,ABCD-2,SCYA17,TARC	OM794694	Innate Immunity; Chemokines and Receptors	C-C motif chemokine ligand 17	Esche et al. 2005; Sokol and Luster 2015	2166	3	300	79.8	73.9
CCL18	AMAC-1,AMAC1,CKb7,DC-CK1,DCCK1,MIP-4,PARC,SCYA18	OM794695	Innate Immunity; Chemokines and Receptors	C-C motif chemokine ligand 18	Esche et al. 2005; Sokol and Luster 2015	1282	3	282	65.6	73.3
CCL19	CKb11,ELC,MIP-3b,MIP3B,SCYA19	OM914411	Innate Immunity; Chemokines and Receptors	C-C motif chemokine ligand 19	Esche et al. 2005; Sokol and Luster 2015	1359	4	303	77.5	79.9
CCL20	CKb4,Exodus,LARC,MIP-3-alpha,MIP-3a,MIP3A,SCYA20,ST38	OM794696	Innate Immunity; Chemokines and Receptors	C-C motif chemokine ligand 20	Esche et al. 2005; Sokol and Luster 2015	2976	4	291	89.6	84.2
CCL21	6Ckine,CKb9,ECL,SCYA21,SLC,TCA4	OM794697	Innate Immunity; Chemokines and Receptors	C-C motif chemokine ligand 21	Esche et al. 2005; Sokol and Luster 2015	687	4	414	83.9	84.9
CCL22	A-152E5.1,ABCD-1,DC/B-CK,MDC,SCYA22,STCP-1	OM794698	Innate Immunity; Chemokines and Receptors	C-C motif chemokine ligand 22	Esche et al. 2005; Sokol and Luster 2015	4761	3	282	81.7	79
CCL24	Ckb-6,MPIF-2,MPIF2,SCYA24	OM794699	Innate Immunity; Chemokines and Receptors	C-C motif chemokine ligand 24	Esche et al. 2005; Sokol and Luster 2015	1594	3	360	70.6	74.7
CCL25	Ck beta-15,Ckb15,SCYA25,TECK	OM794700	Innate Immunity; Chemokines and Receptors	C-C motif chemokine ligand 25	Esche et al. 2005; Sokol and Luster 2015	2969	5	441	56.7	68.5
CCL26	IMAC,MIP-4a,MIP-4alpha,SCYA26,TSC-1	OM794701	Innate Immunity; Chemokines and Receptors	C-C motif chemokine ligand 26	Esche et al. 2005; Sokol and Luster 2015	3615	3	279	73.4	76
CCL27	ALP,CTACK,CTAK,ESKINE,ILC,PESKY,SCYA27	OM794702	Innate Immunity; Chemokines and Receptors	C-C motif chemokine ligand 27	Esche et al. 2005; Sokol and Luster 2015	714	3	366	78.5	78.5
CCL28	CCK1,MEC,SCYA28	OM794703	Innate Immunity; Chemokines and Receptors	C-C motif chemokine ligand 28	Esche et al. 2005; Sokol and Luster 2015	28187	3	384	86.6	85.5
CCR1	CD191,CKR-1,CKR1,CMKBR1,HM145,MIP1aR,SCYAR1	OM794704	Innate Immunity; Chemokines and Receptors	C-C motif chemokine receptor 1	Esche et al. 2005; Sokol and Luster 2015	1068	1	1068	87.9	80.8
CCR2	CC-CKR-2,CCR-2,CCR2A,CCR2B,CD192,CKR2,CKR2A,CKR2B,CMKBR2,MCP-1-R	OM794705	Innate Immunity; Chemokines and Receptors	C-C motif chemokine receptor 2	Esche et al. 2005; Sokol and Luster 2015	1122	1	1122	69.8	69.2
CCR3	C C CKR3,CC-CKR-3,CD193,CKR 3,CKR3,CMKBR3	OM794706	Innate Immunity; Chemokines and Receptors	C-C motif chemokine receptor 3	Esche et al. 2005; Sokol and Luster 2015	1083	1	1083	81.5	76.3
CCR4	CC-CKR-4,CD194,CKR4,CMKBR4,ChemR13,HGCN:14099,K5-5	OM794707	Innate Immunity; Chemokines and Receptors	C-C motif chemokine receptor 4	Esche et al. 2005; Sokol and Luster 2015	1083	1	1083	96.4	87.8
CCR5	CC-CKR-5,CCCKR5,CCR-5,CD195,CKR-5,CKR5,CMKBR5,IDDM22	OM794708	Innate Immunity; Chemokines and Receptors	C-C motif chemokine receptor 5	Esche et al. 2005; Sokol and Luster 2015	1059	1	1059	90.3	81.7
CCR6	BN-1,C-C CKR-6,CC-CKR-6,CCR-6,CD196,CKR-L3,CKRL3,CMKBR6,DCR2,DRY6,GPR29,GPRCY4,STRL22	OM794709	Innate Immunity; Chemokines and Receptors	C-C motif chemokine receptor 6	Esche et al. 2005; Sokol and Luster 2015	1227	2	1128	87.5	77.8
CCR7	BLR2,CC-CKR-7,CCR-7,CD197,CDw197,CMKBR7,EBI1	OM794710	Innate Immunity; Chemokines and Receptors	C-C motif chemokine receptor 7	Esche et al. 2005; Sokol and Luster 2015	10550	3	1140	96.8	89.6
CCR8	CC-CKR-8,CCR-8,CDw198,CKRL1,CMKBR8,CMKBRL2,CY6,GPRCY6,TER1	OM794711	Innate Immunity; Chemokines and Receptors	C-C motif chemokine receptor 8	Esche et al. 2005; Sokol and Luster 2015	1068	1	1068	89.3	85.2
CCR9	CC-CKR-9,CDw199,GPR-9-6,GPR28	OM794712	Innate Immunity; Chemokines and Receptors	C-C motif chemokine receptor 9	Esche et al. 2005; Sokol and Luster 2015	2273	2	1107	92.7	85
CCR10	GPR2	OM794713	Innate Immunity; Chemokines and Receptors	C-C motif chemokine receptor 10	Esche et al. 2005; Sokol and Luster 2015	1918	2	1092	95	89.4
CX3CL1	ABCD-3,C3Xkine,CXC3,CXC3C,NTN,NTT,SCYD1,fractalkine,neurotactin	OM794717	Innate Immunity; Chemokines and Receptors	C-X3-C motif chemokine ligand 1	Esche et al. 2005; Sokol and Luster 2015	9123	3	1299	69.6	70
CX3CR1	CCRL1,CMKBRL1,CMKDR1,GPR13,GPRV28,V28	OM794718	Innate Immunity; Chemokines and Receptors	C-X3-C motif chemokine receptor 1	Esche et al. 2005; Sokol and Luster 2015	1071	1	1071	84	80.5
CXCL1L	FSP,GRO1,GROa,MGSA,MGSA-a,NAP-3,SCYB1	OM794719	Innate Immunity; Chemokines and Receptors	C-X-C motif chemokine ligand 1	Esche et al. 2005; Sokol and Luster 2015	1266	4	339	74.6	72.6
CXCL2L	CINC-2a,GRO2,GROb,MGSA-b,MIP-2a,MIP2,MIP2A,SCYB2	OM794720	Innate Immunity; Chemokines and Receptors	C-X-C motif chemokine ligand 2	Esche et al. 2005; Sokol and Luster 2015	515	3	306	77.6	77.8
CXCL3L	CINC-2b,GRO3,GROg,MIP-2b,MIP2B,SCYB3	OM794721	Innate Immunity; Chemokines and Receptors	C-X-C motif chemokine ligand 3	Esche et al. 2005; Sokol and Luster 2015	521	3	306	76.6	76
CXCL5	ENA-78,SCYB5	OM914416	Innate Immunity; Chemokines and Receptors	C-X-C motif chemokine ligand 5	Esche et al. 2005; Sokol and Luster 2015	980	4	375	72.1	71.8
CXCL6L	CKA-3,GCP-2,GCP2,SCYB6	OM794722	Innate Immunity; Chemokines and Receptors	C-X-C motif chemokine ligand 6	Esche et al. 2005; Sokol and Luster 2015	984	4	342	82.5	79.4
CXCL8	GCP-1,GCP1,IL8,LECT,LUCT,LYNAP,MDNCF,MONAP,NAF,NAP-1,NAP1,SCYB8	OM794723	Innate Immunity; Chemokines and Receptors	C-X-C motif chemokine ligand 8	Esche et al. 2005; Sokol and Luster 2015	2094	4	306	86.1	81
CXCL9	CMK,Humig,MIG,SCYB9,crg-10	OM794724	Innate Immunity; Chemokines and Receptors	C-X-C motif chemokine ligand 9	Esche et al. 2005; Sokol and Luster 2015	5202	4	381	81	82.2
CXCL10	C7,IFI10,INP10,IP-10,SCYB10,crg-2,gIP-10,mob-1	OM794725	Innate Immunity; Chemokines and Receptors	C-X-C motif chemokine ligand 10	Esche et al. 2005; Sokol and Luster 2015	1500	4	297	87.8	83.5
CXCL11	H174,I-TAC,IP-9,IP9,SCYB11,SCYB9B,b-R1	OM794726	Innate Immunity; Chemokines and Receptors	C-X-C motif chemokine ligand 11	Esche et al. 2005; Sokol and Luster 2015	1218	4	303	86	85.1
CXCL12	IRH,PBSF,SCYB12,SDF1,TLSF,TPAR1	OM794727	Innate Immunity; Chemokines and Receptors	C-X-C motif chemokine ligand 12	Esche et al. 2005; Sokol and Luster 2015	6877	3	270	97.8	91.5
CXCL13	ANGIE,ANGIE2,BCA-1,BCA1,BLC,BLR1L,SCYB13	OM794728	Innate Immunity; Chemokines and Receptors	C-X-C motif chemokine ligand 13	Esche et al. 2005; Sokol and Luster 2015	6523	4	330	77.1	73.2
CXCL14	BMAC,BRAK,KEC,KS1,MIP-2g,MIP2G,NJAC,SCYB14	OM794729	Innate Immunity; Chemokines and Receptors	C-X-C motif chemokine ligand 14	Esche et al. 2005; Sokol and Luster 2015	6812	4	300	98	94.7
CXCL16	CXCLG16,SR-PSOX,SRPSOX	OM794730	Innate Immunity; Chemokines and Receptors	C-X-C motif chemokine ligand 16	Esche et al. 2005; Sokol and Luster 2015	3442	5	741	65.1	71.1
CXCL17	DMC,Dcip1,UNQ473,VCC-1,VCC1	OM569635	Innate Immunity; Chemokines and Receptors	C-X-C motif chemokine ligand 17	Esche et al. 2005; Sokol and Luster 2015	11423	4	360	81.5	85.9
CXCR1	C-C,C-C-CKR-1,CD128,CD181,CDw128a,CKR-1,CMKAR1,IL8R1,IL8RA,IL8RBA	OM794731	Innate Immunity; Chemokines and Receptors	C-X-C motif chemokine receptor 1	Esche et al. 2005; Sokol and Luster 2015	1059	1	1059	85.3	79
CXCR2	CD182,CDw128b,CMKAR2,IL8R2,IL8RA,IL8RB,WHIMS2	OM794732	Innate Immunity; Chemokines and Receptors	C-X-C motif chemokine receptor 2	Esche et al. 2005; Sokol and Luster 2015	1071	1	1071	85	80.6
CXCR3	CD182,CD183,CKR-L2,CMKAR3,GPR9,IP10-R,Mig-R,MigR	OM794733	Innate Immunity; Chemokines and Receptors	C-X-C motif chemokine receptor 3	Esche et al. 2005; Sokol and Luster 2015	2144	2	1107	92.1	86.8
CXCR4	CD184,D2S201E,FB22,HM89,HSY3RR,LAP-3,LAP3,LCR1,LESTR,NPY3R,NPYR,NPYRL,NPYY3R,WHIM,WHIMS,WHIMS1	OM794734	Innate Immunity; Chemokines and Receptors	C-X-C motif chemokine receptor 4	Esche et al. 2005; Sokol and Luster 2015	990	1	990	91.3	84.3
CXCR5	BLR1,CD185,MDR15	OM794735	Innate Immunity; Chemokines and Receptors	C-X-C motif chemokine receptor 5	Esche et al. 2005; Sokol and Luster 2015	8820	2	1125	89.6	85.7
CXCR6	BONZO,CD186,CDw186,STRL33,TYMSTR	OM794736	Innate Immunity; Chemokines and Receptors	C-X-C motif chemokine receptor 6	Esche et al. 2005; Sokol and Luster 2015	1023	1	1023	88	83.6
PF4	CXCL4,PF-4,SCYB4	OM794764	Innate Immunity; Chemokines and Receptors	platelet factor 4		837	3	321	68.9	72.2
PPBPL	B-TG1,Beta-TG,CTAP-III,CTAP3,CTAPIII,CXCL7,LA-PF4,LDGF,MDGF,NAP-2,PBP,SCYB7,TC1,TC2,TGB,TGB1,THBGB,THBGB1	OM794765	Innate Immunity; Chemokines and Receptors	pro-platelet basic protein		828	3	357	64.1	66.1

[truncated: 5 more sheets: MAP Kinases, Beta Defensins, BUSCO Fragmented or Missing, mitochondrial, references]
